# Supplementary material for: Kinome expression profiling and prognosis of basal breast cancers
Source: Mol Cancer. 2011 Jul 21;10:86. doi: 10.1186/1476-4598-10-86 (PMC3156788; doi:10.1186/1476-4598-10-86)
Supplement: Additional file 1 — Table S1: Description of the breast cancer data sets. [file 1476-4598-10-86-S1.XLS]

## Sheet: Table S1
Table S1: Description of the breast cancer data sets
Reference	Institution **	Source of data	N° of arrays***	Technological platform	N° of probe sets	Available histoclinical prognostic data****	N° of common genes with the28-gene kinase immune metagene
van de Vijver et al., NEJM 2002	NKI	http://microarray-pubs.stanford.edu/wound_NKI/	295	Agilent	25K	age - grade - pT - pN - ER - clinical outcome	27
van't Veer et al., Nature 2002	NKI	http://www.rii.com/publications/2002/vantveer.html	117	Agilent	25K	age - grade - pT - pN - ER - PR - clinical outcome	25
Schmidt et al., Cancer Res 2008	JGU	GEO database GSE11121	200	Affymetrix U133 A	22K	age - grade - pT - pN - ER - PR - clinical outcome	27
Wang et al., Lancet 2005	JNI	GEO database GSE2034	286	Affymetrix U133 A	22K	pN - ER - clinical outcome	27
Sotiriou et al., JNCI 2006	JBI	GEO database GSE2990	189	Affymetrix U133 A	22K	age - grade - pT - pN - ER - PR - clinical outcome	27
UNC Microarray Database * (2005-2009)	UNC	https://genome.unc.edu/pubsup/breastGEO/	459	Agilent	35K	age - grade - pT - pN - ER - clinical outcome	27
Ivshina et al., Cancer Res 2006	GIS, UUH, JBI	GEO database GSE4922	289	Affymetrix U133 A+B	2x22K	age - grade - pT - pN - ER - P53 - treatment - clinical outcome	28
Desmedt C et al., Clin Cancer Res 2007	JBI	GEO database GSE7290	198	Affymetrix U133 A	22K	age - grade - pT - pN - ER - PR - clinical outcome	28
Pawitan et al., Breast Cancer Res 2005	KI	GEO database GSE1456	159	Affymetrix U133 A+B	2x22K	grade - outcome	28
Miller D et al., PNAS 2005	KI	GEO database GSE3494	251	Affymetrix U133 A+B	2x22K	age - grade - pT - pN - ER - PR - P53 - clinical outcome	28
Hess et al., JCO 2006	MDABCC	http://bioinformatics.mdanderson.org/pubdata.html	133	Affymetrix U133 A	22K	age - grade - pT - pN - ER - PR - ERBB2 - pathologicalc response	27
Bonnefoi et al., Lancet Oncol 2007	EORTC	GEO database GSE6861/GSE4779	125	Affymetrix X3P		age - grade - pT - pN - ER - PR - histological type - treatment - pathological response	28
IPC series	IPC	GEO database GSE 21653	261	Affymetrix U133 Plus 2.0	54K	age - grade - pT - pN - ER - PR - ERBB2 - P53 - KI67 - clinical outcome	28
* UNC (University of North Carolina) Microarray Database (2005-2009) : gathers 459 clinically annotated distinct breast cancer samples among 8 studies using the NKI microarray technology.
Hu et al., BMC Genomics 2006 (N=162)
Weigelt et al., Cancer Res 2005 (N=169)
Oh et al., J Clin Oncol 2006 (N=161)
Perreard et al., Breast Cancer Res 2006 (N=168)
Herschkowitz et al., Genome Biol. 2007 (N=232)
Hoadley et al., BMC Genomics 2007 (N=248)
Parker et al., J Clin Oncol 2009 (N=227)
Hu Z et al. BMC Med. 2009 (N=195)
** Institutions: Nederlands Kanker Instituut (NKI), Johannes Gutenberg University (JGU) , Josephine Nefkens Institute (JNI), Genome Institute of Singapore (GIS), Uppsala University Hospital (UUH), Karolinska Institute (KI), M.D.Anderson Breast Cancer Center (MDABCC), JBI (Jules Bordet Institute), IPC (Institut Paoli-Calmettes)
*** only non redundant samples were included in final analyses
**** pT, pathological tumor size; pN, pathological axillary lymph node status
