# Supplementary material for: Kinome expression profiling and prognosis of basal breast cancers
Source: Mol Cancer. 2011 Jul 21;10:86. doi: 10.1186/1476-4598-10-86 (PMC3156788; doi:10.1186/1476-4598-10-86)
Supplement: Additional file 3 — Table S2: List of 661 kinase and kinase-related genes analyzed. [file 1476-4598-10-86-S3.XLS]

## Sheet: Table S2
	Table S2: List of 661 kinase and kinase-related genes analysed
						Basal vs Luminal A			Basal vs Luminal B			Basal vs ERBB2			Basal vs Normal			360 genes overexpressed in basal samples
PID	SYMBOL	TITLE	CYTOBAND	ENTREZ GENE ID	REFSEQ ACCESSION NUMBER	t-test (t)	t-test (p)	FDR	t-test (t)	t-test (p)	FDR	t-test (t)	t-test (p)	FDR	t-test (t)	t-test (p)	FDR
212609_s_at	AKT3	v-akt murine thymoma viral oncogene homolog 3 (protein kinase B, gamma)	1q43-q44	10000	U79271	-0.582497	0.561007	0.611924	2.91306	0.00417947	0.00986653	2.47603	0.0156821	0.053989	-3.63673	0.000488619	0.0015989	*
209027_s_at	ABI1	abl-interactor 1	10p11.2	10006	BF673013	7.04041	3.949e-11	2.00791e-10	4.74812	1.36617e-05	6.35941e-05	2.23186	0.0322859	0.0956995	4.69449	3.13432e-05	0.000164427	*
205042_at	GNE	glucosamine (UDP-N-acetyl)-2-epimerase/N-acetylmannosamine kinase	9p13.3	10020	NM_005476	2.063	0.040715	0.0554899	2.90696	0.00456087	0.010541	1.3423	0.184224	0.343019	0.523887	0.602861	0.674229	*
223465_at	COL4A3BP	collagen, type IV, alpha 3 (Goodpasture antigen) binding protein	5q13.3	10087	BE967275	-7.87368	3.09153e-13	2.02327e-12	-1.5249	0.131891	0.19591	-1.61981	0.114447	0.242466	-3.38802	0.0016401	0.0045171
220357_s_at	SGK2	serum/glucocorticoid regulated kinase 2	20q13.2	10110	NM_016276	-0.929664	0.35388	0.408728	-1.02181	0.309426	0.390067	-0.156702	0.876408	0.912293	0.753021	0.454401	0.542165
210148_at	HIPK3	homeodomain interacting protein kinase 3	11p13	10114	AF305239	1.04453	0.29763	0.353202	1.30919	0.193842	0.271323	2.21885	0.0318717	0.0948974	0.878158	0.384379	0.476688
202207_at	ARL4C	ADP-ribosylation factor-like 4C	2q37.1	10123	BG435404	9.18175	9.49255e-17	8.1488e-16	6.76591	5.37141e-09	5.22133e-08	0.957549	0.34202	0.511482	2.68348	0.010756	0.0233105	*
204252_at	CDK2	cyclin-dependent kinase 2	12q13	1017	M68520	9.30782	4.21788e-17	3.81921e-16	2.20729	0.0305341	0.0546965	3.1444	0.00342908	0.0164248	7.61724	6.32955e-10	1.10101e-08	*
229468_at	CDK3	cyclin-dependent kinase 3	17q22-qter	1018	AI885421	2.63961	0.00902312	0.0138382	0.672221	0.503406	0.587899	1.45493	0.151978	0.302583	-1.16257	0.251427	0.337106	*
203839_s_at	TNK2	tyrosine kinase, non-receptor, 2	3q29	10188	NM_005781	-3.03364	0.00277268	0.00458186	-3.13608	0.00244079	0.00608816	0.30359	0.763225	0.838026	-0.817748	0.418818	0.512665
202246_s_at	CDK4	cyclin-dependent kinase 4	12q14	1019	NM_000075	6.87413	9.71223e-11	4.79088e-10	1.11708	0.267779	0.349116	1.30507	0.199106	0.365581	5.68981	8.08586e-07	6.51799e-06	*
204247_s_at	CDK5	cyclin-dependent kinase 5	7q36	1020	NM_004935	2.4315	0.0160172	0.0231671	-2.00484	0.0479883	0.0824345	0.697481	0.488798	0.643864	5.59237	1.11331e-06	8.65759e-06	*
205851_at	NME6	non-metastatic cells 6, protein expressed in (nucleoside-diphosphate kinase)	3p21	10201	BC001808	-8.10489	7.57551e-14	5.10961e-13	-3.15678	0.00221035	0.0055765	-3.05807	0.00420135	0.0188918	-1.82786	0.0743811	0.121698
224851_at	CDK6	cyclin-dependent kinase 6	7q21-q22	1021	AW274756	9.07734	2.49855e-16	2.058e-15	11.0385	7.78348e-20	1.02898e-17	4.99881	1.17441e-05	0.000180532	0.943086	0.35087	0.442605	*
211297_s_at	CDK7	cyclin-dependent kinase 7	5q12.1	1022	L20320	-3.11875	0.00212265	0.00355208	-2.22687	0.0283845	0.0512628	-0.529349	0.599551	0.729831	2.78581	0.00782457	0.0177125	*
202241_at	TRIB1	tribbles homolog 1 (Drosophila)	8q24.13	10221	NM_025195	1.44272	0.150979	0.190089	0.951665	0.344244	0.424524	0.394953	0.695211	0.799621	2.30578	0.0257827	0.0493982	*
1553112_s_at	CDK8	cyclin-dependent kinase 8	13q12	1024	NM_001260	8.27008	3.7245e-14	2.56447e-13	5.14573	1.6084e-06	9.00974e-06	3.11041	0.00352517	0.0166439	5.24805	2.26906e-06	1.6665e-05	*
203198_at	CDK9	cyclin-dependent kinase 9	9q34.1	1025	NM_001261	-0.872091	0.384321	0.43724	-1.19141	0.236413	0.314424	-1.62369	0.110126	0.238667	-0.0458766	0.963591	0.970936
204740_at	CNKSR1	connector enhancer of kinase suppressor of Ras 1	1p36.11	10256	NM_006314	-1.81479	0.0712368	0.0934276	-1.54181	0.127203	0.190229	1.42258	0.165452	0.321659	0.110761	0.912406	0.933592
202284_s_at	CDKN1A	cyclin-dependent kinase inhibitor 1A (p21, Cip1)	6p21.2	1026	NM_000389	-1.35787	0.176252	0.217762	-1.69947	0.0936225	0.147696	-1.14916	0.257674	0.427946	-0.821629	0.415297	0.510244
209112_at	CDKN1B	cyclin-dependent kinase inhibitor 1B (p27, Kip1)	12p13.1-p12	1027	BC001971	-4.14081	5.29275e-05	0.000115462	-1.21009	0.231138	0.311801	2.20946	0.0335504	0.0967586	0.736899	0.464637	0.549419
203847_s_at	AKAP8	A kinase (PRKA) anchor protein 8	19p13.1	10270	AW341501	6.35438	1.69971e-09	6.85065e-09	4.36033	3.83198e-05	0.000156354	3.25298	0.00234906	0.0127273	4.20973	0.000132296	0.0005398	*
213348_at	CDKN1C	cyclin-dependent kinase inhibitor 1C (p57, Kip2)	11p15.5	1028	N33167	0.514444	0.607633	0.657358	1.79362	0.0756129	0.1225	2.41658	0.0198821	0.0647394	-5.5962	4.37832e-07	3.66338e-06
232153_at	SPEG	SPEG complex locus	2q35	10290	AL512705	5.63881	6.60981e-08	2.18454e-07	0.426178	0.67087	0.739075	2.85391	0.00655148	0.0279389	2.20188	0.0325565	0.0611359	*
202030_at	BCKDK	branched chain ketoacid dehydrogenase kinase	16p11.2	10295	NM_005881	-3.0166	0.00292223	0.00480496	-2.37428	0.0194542	0.0372731	-0.823679	0.416182	0.585293	2.79197	0.0073522	0.0168159	*
33814_at	PAK4	p21 protein (Cdc42/Rac)-activated kinase 4	19q13.2	10298	AF005046	-1.5029	0.134597	0.170112	-3.32895	0.00123078	0.0033757	-4.22095	0.000166719	0.00143119	1.42209	0.159775	0.231604
236313_at	CDKN2B	cyclin-dependent kinase inhibitor 2B (p15, inhibits CDK4)	9p21	1030	AW444761	-0.380094	0.704408	0.735566	2.63309	0.00966405	0.0202792	0.878621	0.383898	0.552846	0.849595	0.399491	0.493577	*
204159_at	CDKN2C	cyclin-dependent kinase inhibitor 2C (p18, inhibits CDK4)	1p32	1031	NM_001262	5.8397	2.66978e-08	9.23939e-08	2.1108	0.0374691	0.066222	4.57997	3.17994e-05	0.000375347	4.53131	2.54609e-05	0.000137948	*
210240_s_at	CDKN2D	cyclin-dependent kinase inhibitor 2D (p19, inhibits CDK4)	19p13	1032	U20498	7.30286	1.07613e-11	5.87872e-11	-1.96408	0.0523817	0.0893181	1.86829	0.0695897	0.165425	4.82421	1.48119e-05	8.66428e-05	*
1555758_a_at	CDKN3	cyclin-dependent kinase inhibitor 3	14q22	1033	AF213040	10.8794	1.72736e-21	2.48214e-20	1.4593	0.148458	0.214729	1.44534	0.156548	0.307618	11.7572	6.16643e-16	3.30889e-14	*
205486_at	TESK2	testis-specific kinase 2	1p32	10420	NM_007170	-6.24289	3.52143e-09	1.36922e-08	-2.92261	0.00483153	0.011089	-2.90313	0.0070927	0.02894	-1.82814	0.0754361	0.122816
211913_s_at	MERTK	c-mer proto-oncogene tyrosine kinase	2q14.1	10461	L08961	2.54545	0.0117605	0.0174689	4.34125	3.18023e-05	0.00013221	1.07857	0.286649	0.4597	-0.049417	0.960779	0.96958	*
201314_at	STK25	serine/threonine kinase 25 (STE20 homolog, yeast)	2q37.3	10494	NM_006374	1.12687	0.26133	0.312933	1.24027	0.217868	0.297543	0.811557	0.421732	0.587981	-0.573968	0.568257	0.647617
211681_s_at	PDLIM5	PDZ and LIM domain 5	4q22	10611	AF116705	0.250983	0.802111	0.819467	1.82961	0.0710701	0.115993	0.38732	0.701059	0.801391	0.739247	0.463728	0.549327
213812_s_at	CAMKK2	calcium/calmodulin-dependent protein kinase kinase 2, beta	12q24.2	10645	AK024748	-0.769255	0.442759	0.495201	-3.63763	0.000425977	0.00136685	0.429454	0.670069	0.786707	-1.69688	0.093881	0.148314
203515_s_at	PMVK	phosphomevalonate kinase	1q22	10654	NM_006556	-1.08049	0.281362	0.336311	-2.0824	0.0402461	0.0705642	-0.399916	0.691639	0.799621	2.57167	0.0135359	0.0284944	*
204887_s_at	PLK4	polo-like kinase 4 (Drosophila)	4q28	10733	NM_014264	11.4867	4.79862e-23	8.34708e-22	2.574	0.0115498	0.0238576	3.23006	0.00255085	0.0131728	11.1231	6.50765e-16	3.30889e-14	*
221695_s_at	MAP3K2	mitogen-activated protein kinase kinase kinase 2	2q14.3	10746	AF239798	0.289786	0.772315	0.798905	1.49432	0.138513	0.203461	0.975577	0.335346	0.506081	1.12506	0.265418	0.350883
201939_at	PLK2	polo-like kinase 2 (Drosophila)	5q12.1-q13.2	10769	NM_006622	-8.35903	1.59484e-14	1.15845e-13	-0.530038	0.597746	0.674048	-4.62586	4.40191e-05	0.000484943	-3.59906	0.000792254	0.00243572
223159_s_at	NEK6	NIMA (never in mitosis gene a)-related kinase 6	9q33.3-q34.11	10783	BC000101	2.96846	0.00341511	0.0055876	4.6881	1.21815e-05	5.83477e-05	-4.3912	7.886e-05	0.000789795	2.25786	0.0288679	0.0546753	*
208309_s_at	MALT1	mucosa associated lymphoid tissue lymphoma translocation gene 1	18q21	10892	NM_006785	10.9664	1.05976e-21	1.55667e-20	8.70341	1.45048e-13	3.83506e-12	4.01843	0.000314857	0.00250748	7.22159	1.4528e-09	2.25136e-08	*
210975_x_at	FASTK	Fas-activated serine/threonine kinase	7q35	10922	BC000377	1.97713	0.049537	0.0664177	-2.10836	0.0382042	0.0673413	0.00764257	0.993941	0.995447	1.99349	0.0516396	0.0907813
204244_s_at	DBF4	DBF4 homolog (S. cerevisiae)	7q21.3	10926	NM_006716	12.4344	4.39233e-26	1.26232e-24	4.21487	7.51719e-05	0.000290577	3.43063	0.00142905	0.0085099	11.3471	2.55392e-15	1.12543e-13	*
212426_s_at	YWHAQ	tyrosine 3-monooxygenase/tryptophan 5-monooxygenase activation protein, theta polypeptide	2p25.1	10971	BF033313	6.90117	8.61399e-11	4.31352e-10	3.755	0.00040176	0.00130178	1.69511	0.0978648	0.214201	4.18369	0.000198809	0.000750929	*
212986_s_at	TLK2	tousled-like kinase 2	17q23	11011	BF112255	3.15054	0.0019319	0.00328188	0.353638	0.724624	0.778823	-0.23512	0.815713	0.869655	3.6685	0.00058101	0.00186431	*
228139_at	RIPK3	receptor-interacting serine-threonine kinase 3	14q11.2	11035	NM_006871	-7.25994	1.55458e-11	8.28691e-11	-2.46498	0.0161335	0.0318642	-2.3596	0.023219	0.0737873	-3.89288	0.000296127	0.00104117
204269_at	PIM2	pim-2 oncogene	Xp11.23	11040	NM_006875	8.83334	1.4478e-15	1.11278e-14	5.48352	2.32916e-07	1.57099e-06	0.746818	0.459738	0.625282	3.15722	0.00286949	0.00732328	*
205651_x_at	RAPGEF4	Rap guanine nucleotide exchange factor (GEF) 4	2q31-q32	11069	NM_007023	-6.63377	6.58911e-10	2.9036e-09	-0.694962	0.489489	0.574338	-0.522947	0.603577	0.732045	-4.43205	0.000108297	0.000453065
205394_at	CHEK1	CHK1 checkpoint homolog (S. pombe)	11q24-q24	1111	NM_001274	16.7349	1.42934e-38	1.57466e-36	7.62592	3.74536e-11	6.18921e-10	4.04501	0.000275165	0.00221809	14.3063	1.11287e-19	1.47121e-17	*
212801_at	CIT	citron (rho-interacting, serine/threonine kinase 21)	12q24	11113	AI861788	11.4412	3.84809e-23	6.87457e-22	0.328698	0.743254	0.794859	5.91518	4.51538e-07	1.35667e-05	8.89606	7.90973e-11	1.53774e-09	*
205948_at	PTPRT	protein tyrosine phosphatase, receptor type, T	20q12-q13	11122	NM_007050	-13.2754	1.77517e-24	3.66684e-23	-4.78636	1.47609e-05	6.77803e-05	-1.7642	0.0881062	0.197418	-6.989	7.99227e-08	8.34642e-07
203553_s_at	MAP4K5	mitogen-activated protein kinase kinase kinase kinase 5	14q11.2-q21	11183	NM_006575	1.26339	0.208211	0.254395	3.12964	0.00259593	0.00640265	1.9145	0.0618838	0.154359	0.743811	0.460865	0.548438	*
214339_s_at	MAP4K1	mitogen-activated protein kinase kinase kinase kinase 1	19q13.1-q13.4	11184	AA744529	6.06664	7.63666e-09	2.77353e-08	3.30779	0.00124913	0.00339856	0.678278	0.501713	0.652105	1.44998	0.153684	0.223756	*
204233_s_at	CHKA	choline kinase alpha	11q13.2	1119	AI991328	3.49726	0.000595865	0.00109104	0.418414	0.676689	0.743009	-0.0906851	0.928152	0.952652	1.65317	0.103384	0.161172	*
204712_at	WIF1	WNT inhibitory factor 1	12q14.3	11197	NM_007191	2.06625	0.040447	0.0554678	3.43831	0.0007716	0.00221751	3.939	0.000139776	0.00124854	-3.61128	0.000830175	0.00251229	*
210069_at	CHKB	choline kinase beta	22q13.33	1120	U62733	-3.4176	0.000779814	0.00140835	-1.28501	0.202671	0.28085	-0.405845	0.687091	0.798185	-1.56347	0.124242	0.187497
210416_s_at	CHEK2	CHK2 checkpoint homolog (S. pombe)	22q11|22q12.1	11200	BC004207	12.1469	4.39289e-25	1.00128e-23	3.90564	0.000194309	0.000694164	3.2076	0.00274595	0.0138555	11.3134	2.40569e-17	1.76685e-15	*
220034_at	IRAK3	interleukin-1 receptor-associated kinase 3	12q14.3	11213	NM_007199	1.94126	0.0540991	0.0720958	3.39337	0.0011336	0.00321593	-0.0885824	0.930073	0.952665	-0.250407	0.803793	0.840676	*
227039_at	AKAP13	A kinase (PRKA) anchor protein 13	15q24-q25	11214	AI674926	-1.41495	0.158801	0.198802	-0.395016	0.693672	0.756629	0.451695	0.65343	0.778229	-4.03472	0.000134599	0.000545829
215336_at	AKAP11	A kinase (PRKA) anchor protein 11	13q14.11	11215	AK002166	-4.50725	1.18371e-05	2.86605e-05	0.973174	0.333147	0.412849	-0.74058	0.462652	0.627953	-1.77335	0.0837736	0.13469
221563_at	DUSP10	dual specificity phosphatase 10	1q41	11221	N36770	-0.494786	0.621355	0.66783	-0.218899	0.827219	0.86381	-3.90004	0.000426527	0.0032038	0.280985	0.780094	0.822396
218961_s_at	PNKP	polynucleotide kinase 3'-phosphatase	19q13.3-q13.4	11284	NM_007254	-0.709937	0.478663	0.528207	-3.572	0.000600363	0.00177161	0.703255	0.485788	0.643864	2.46578	0.0170396	0.0348705	*
225402_at	TP53RK	TP53 regulating kinase	20q13.2	112858	BG339450	4.36676	2.13564e-05	4.95318e-05	1.78247	0.077802	0.125432	-1.50986	0.137737	0.279277	6.20595	6.98372e-08	7.44554e-07	*
1557145_at	STK38	serine/threonine kinase 38	6p21	11329	BU617137	2.43055	0.0160772	0.0232031	2.82861	0.00591082	0.0131945	2.65253	0.0113758	0.0410896	0.786319	0.436331	0.528232	*
202009_at	TWF2	twinfilin, actin-binding protein, homolog 2 (Drosophila)	3p21.1	11344	NM_007284	4.1368	5.66749e-05	0.000123054	1.30689	0.195001	0.271932	-0.39094	0.698372	0.801391	3.28883	0.00220001	0.00579365	*
209666_s_at	CHUK	conserved helix-loop-helix ubiquitous kinase	10q24-q25	1147	AF080157	1.96065	0.0514539	0.0687092	0.47408	0.636965	0.70762	0.0678993	0.946207	0.960742	4.46988	6.78464e-05	0.000303017	*
1557103_a_at	LMTK3	lemur tyrosine kinase 3	19q13.32	114783	BE868592	-6.06206	8.4676e-09	3.05852e-08	-4.39362	3.332e-05	0.000137653	-5.07597	2.26552e-05	0.000287982	-1.86131	0.0696809	0.116018
200884_at	CKB	creatine kinase, brain	14q32	1152	NM_001823	1.53478	0.126706	0.160754	0.106307	0.915545	0.935356	0.111848	0.911537	0.939639	1.07432	0.286273	0.372493
228367_at	ALPK2	alpha-kinase 2	18q21.31-q21.32	115701	BE551416	5.08318	9.17213e-07	2.57991e-06	4.45284	1.91673e-05	8.44638e-05	1.03135	0.308978	0.477184	2.14668	0.0381035	0.0703531	*
226411_at	EVI5L	ecotropic viral integration site 5-like	19p13.2	115704	N32544	2.58628	0.0104909	0.0158684	-2.03202	0.045457	0.0786573	0.0835623	0.933929	0.952665	1.7253	0.092772	0.147056	*
204810_s_at	CKM	creatine kinase, muscle	19q13.2-q13.3	1158	NM_001824	6.55234	7.64485e-10	3.30278e-09	2.36361	0.019734	0.0376999	1.6194	0.11274	0.242466	3.5578	0.000804157	0.00245675	*
202712_s_at	CKMT1B	creatine kinase, mitochondrial 1B	15q15	1159	NM_020990	3.65189	0.000340553	0.000639809	-1.52961	0.129534	0.192843	-0.791004	0.434293	0.598726	3.89427	0.000249056	0.000894705	*
205295_at	CKMT2	creatine kinase, mitochondrial 2 (sarcomeric)	5q13.3	1160	NM_001825	2.01657	0.0452847	0.0613385	-0.222249	0.824641	0.862481	0.263285	0.793078	0.858609	-2.34361	0.0235446	0.0459084
201897_s_at	CKS1B	CDC28 protein kinase regulatory subunit 1B	1q21.2	1163	NM_001826	11.6682	8.92458e-24	1.73504e-22	4.74999	8.48141e-06	4.15275e-05	4.27156	0.000110832	0.00107925	13.6016	8.82227e-23	1.94384e-20	*
204170_s_at	CKS2	CDC28 protein kinase regulatory subunit 2	9q22	1164	NM_001827	10.4799	4.65418e-20	5.91618e-19	3.37132	0.00115963	0.00326177	3.2252	0.00277243	0.0138831	12.2045	7.06794e-15	2.5955e-13	*
231179_at	IHPK3	inositol hexaphosphate kinase 3	6p21.31	117283	R99291	-0.259661	0.795436	0.816433	-1.49361	0.139923	0.204621	-0.295882	0.769454	0.842067	1.22049	0.225621	0.310697
214683_s_at	CLK1	CDC-like kinase 1	2q33	1195	AI251890	-3.94755	0.00011387	0.000230884	-0.986165	0.327764	0.408639	-0.674942	0.504124	0.652105	-5.91413	1.66658e-07	1.54616e-06
203229_s_at	CLK2	CDC-like kinase 2	1q21	1196	NM_003993	1.63191	0.10447	0.134087	2.36273	0.0202668	0.0384952	3.23606	0.00252993	0.0131676	1.52528	0.133083	0.197681	*
202140_s_at	CLK3	CDC-like kinase 3	15q24	1198	NM_003992	4.05243	7.69305e-05	0.000162464	0.419482	0.676275	0.743009	0.586756	0.560941	0.700911	1.48111	0.146625	0.215376	*
1553292_s_at	FLJ25006	uncharacterized serine/threonine-protein kinase SgK494	17q11.2	124923	NM_144610	1.57852	0.116189	0.148839	-1.14692	0.255234	0.335407	-0.639588	0.526991	0.673774	1.00002	0.322098	0.411812
235003_at	UHMK1	U2AF homology motif (UHM) kinase 1	1q23.3	127933	AI249980	-3.02602	0.00285295	0.00470275	-1.29262	0.199113	0.277082	0.963895	0.340029	0.510348	1.30965	0.194591	0.275428
1552519_at	ACVR1C	activin A receptor, type IC	2q24.1	130399	NM_145259	-1.25586	0.210881	0.257181	2.67239	0.00879905	0.0187015	1.22801	0.225765	0.393748	-3.7909	0.000649871	0.00204555	*
228399_at	OSR1	odd-skipped related 1 (Drosophila)	2p24.1	130497	AI569974	5.85981	2.85642e-08	9.73244e-08	8.46205	6.22564e-14	1.87052e-12	6.85172	8.76993e-10	9.66154e-08	-2.48387	0.0165943	0.0342472	*
204119_s_at	ADK	adenosine kinase	10q22|10q11-q24	132	U90339	4.15013	5.10819e-05	0.000111805	3.61217	0.000530028	0.00159976	0.420647	0.676832	0.789041	6.36074	4.55054e-08	4.931e-07	*
235421_at	MAP3K8	mitogen-activated protein kinase kinase kinase 8	10p11.23	1326	AV713062	0.253741	0.79999	0.81857	1.0777	0.284081	0.366752	0.857792	0.395957	0.564068	-1.18744	0.241458	0.326527
206184_at	CRKL	v-crk sarcoma virus CT10 oncogene homolog (avian)-like	22q11|22q11.21	1399	NM_005207	0.730971	0.465737	0.516057	0.528284	0.598588	0.674048	-0.423426	0.674418	0.787615	2.0755	0.0422083	0.0768586
1552578_a_at	MYO3B	myosin IIIB	2q31.1-q31.2	140469	NM_138995	0.929013	0.354314	0.408728	2.7036	0.00814498	0.01748	3.98559	0.000160882	0.00139925	3.1774	0.00230408	0.00601975	*
212530_at	NEK7	NIMA (never in mitosis gene a)-related kinase 7	1q31.3	140609	AL080111	0.468728	0.639827	0.68324	1.52395	0.132332	0.196124	1.8184	0.0781899	0.180712	1.69754	0.0982461	0.153888
224412_s_at	TRPM6	transient receptor potential cation channel, subfamily M, member 6	9q21.13	140803	AF350881	5.17348	8.79979e-07	2.51804e-06	6.92503	2.87556e-10	3.65528e-09	4.64664	1.00741e-05	0.000168853	-0.999959	0.322829	0.411949	*
225649_s_at	STK35	serine/threonine kinase 35	20p13	140901	AA001414	3.4127	0.000804548	0.00144906	-1.60626	0.111885	0.17199	0.288238	0.774832	0.845155	3.56226	0.000777551	0.00242435	*
202530_at	MAPK14	mitogen-activated protein kinase 14	6p21.3-p21.2	1432	NM_001315	4.83248	2.87866e-06	7.61118e-06	2.49468	0.0155667	0.0308997	-0.0490807	0.961076	0.965984	3.33237	0.00181614	0.00491996	*
203104_at	CSF1R	colony stimulating factor 1 receptor	5q33-q35	1436	NM_005211	3.16158	0.00183849	0.00314017	7.09052	4.35428e-10	5.23305e-09	1.39106	0.172756	0.330866	0.585844	0.56145	0.643187	*
202329_at	CSK	c-src tyrosine kinase	15q23-q25	1445	NM_004383	8.25301	3.20534e-14	2.25397e-13	3.99662	0.000140619	0.000513532	1.41849	0.163763	0.319315	5.04442	5.13277e-06	3.29394e-05	*
243338_at	CSNK1A1	casein kinase 1, alpha 1	5q32	1452	AI674461	-11.0744	4.58637e-22	7.21807e-21	-1.93619	0.0573162	0.095914	-3.2906	0.00242369	0.0129198	-2.76357	0.0093279	0.0205525
207945_s_at	CSNK1D	casein kinase 1, delta	17q25	1453	NM_001893	4.00283	9.21811e-05	0.000192214	-0.386854	0.69967	0.760661	0.234864	0.815508	0.869655	7.19981	3.45358e-10	6.34115e-09	*
226858_at	CSNK1E	casein kinase 1, epsilon	22q13.1	1454	T51255	3.65418	0.000339748	0.000639809	1.86379	0.0656758	0.107721	-1.91697	0.0629968	0.156545	2.75062	0.00819974	0.0184984	*
202574_s_at	CSNK1G2	casein kinase 1, gamma 2	19p13.3	1455	NM_001319	5.15125	6.79175e-07	2.01316e-06	0.121576	0.903549	0.925963	1.38104	0.174193	0.330866	-0.289313	0.773605	0.816858	*
227767_at	CSNK1G3	casein kinase 1, gamma 3	5q23	1456	AI073822	-7.59433	1.9807e-12	1.2469e-11	-3.65903	0.000514414	0.00156323	0.604347	0.550405	0.691669	-3.62303	0.000806527	0.00245675
212075_s_at	CSNK2A1	casein kinase 2, alpha 1 polypeptide	20p13	1457	AI161318	3.3678	0.000927466	0.00165244	1.1747	0.24312	0.321404	0.188589	0.851423	0.892102	2.30227	0.0256078	0.0492058	*
224922_at	CSNK2A2	casein kinase 2, alpha prime polypeptide	16q21	1459	AI022089	9.23055	8.40614e-17	7.31113e-16	3.59415	0.000550711	0.00163516	3.71072	0.000564609	0.00410117	2.35326	0.0227228	0.0445691	*
231777_at	CSNK2B	casein kinase 2, beta polypeptide	6p21-p12|6p21.3	1460	NM_021221	6.08663	6.68735e-09	2.45574e-08	4.00999	0.00013104	0.000486617	3.47768	0.00115957	0.00729978	-1.01941	0.314255	0.403345	*
1557073_s_at	TTBK2	tau tubulin kinase 2	15q15.2	146057	AK074481	-7.51099	2.72263e-12	1.68681e-11	-2.69509	0.00850402	0.0181914	-1.44792	0.155606	0.307031	-5.07056	9.61961e-06	5.88755e-05
235642_at	ADRA1A	adrenergic, alpha-1A-, receptor	8p21-p11.2	148	AV694854	-0.772366	0.440903	0.493961	-1.32003	0.189512	0.266526	1.41573	0.162381	0.317556	-3.05605	0.00399347	0.00974053
227255_at	PDIK1L	PDLIM1 interacting kinase 1 like	1p36.11	149420	AI806633	-4.24262	3.5266e-05	7.84876e-05	-2.63869	0.0102959	0.0214688	-1.90572	0.0655658	0.160357	0.913732	0.366896	0.456719
208078_s_at	SNF1LK	SNF1-like kinase	21q22.3	150094	NM_030751	4.38047	2.01643e-05	4.74328e-05	5.34171	1.02989e-06	6.07816e-06	5.49961	1.62357e-06	4.12762e-05	3.73139	0.000536536	0.00173	*
206170_at	ADRB2	adrenergic, beta-2-, receptor, surface	5q31-q32	154	NM_000024	-2.56279	0.0111934	0.0168156	1.04441	0.298985	0.379464	-3.11346	0.00350167	0.0166439	-3.44867	0.00116885	0.00335917
201401_s_at	ADRBK1	adrenergic, beta, receptor kinase 1	11q13.1	156	M80776	4.26203	3.26664e-05	7.3195e-05	-0.0302075	0.975983	0.984838	1.76905	0.0828814	0.186978	1.97176	0.0543825	0.0948465	*
228771_at	ADRBK2	adrenergic, beta, receptor kinase 2	22q11|22q12.1	157	AI651212	-3.12886	0.00204496	0.00345682	-0.227032	0.820986	0.861383	0.825493	0.413203	0.582602	-6.34059	2.40433e-08	2.89851e-07
235085_at	PRAGMIN	homolog of rat pragma of Rnd2	8p23.1	157285	BF739767	-2.77737	0.00618268	0.00973037	1.40629	0.164111	0.234799	2.87829	0.00671831	0.0282259	-1.95242	0.0579692	0.0997856	*
211272_s_at	DGKA	diacylglycerol kinase, alpha 80kDa	12q13.3	1606	AF064771	2.52788	0.0123462	0.0182161	4.1352	7.58658e-05	0.000291554	1.1918	0.240217	0.411356	-0.931337	0.355906	0.447262	*
226605_at	DGKQ	diacylglycerol kinase, theta 110kDa	4p16.3	1609	N45308	-2.75507	0.00647168	0.0100891	-3.35583	0.00122643	0.0033757	0.533369	0.597123	0.728225	-1.6887	0.0962117	0.151419
203139_at	DAPK1	death-associated protein kinase 1	9q34.1	1612	NM_004938	12.3029	1.33653e-25	3.39786e-24	8.58735	6.23945e-13	1.42217e-11	4.90128	8.33237e-06	0.000150047	3.88103	0.000460756	0.00153045	*
203890_s_at	DAPK3	death-associated protein kinase 3	19p13.3	1613	BF686824	-1.0094	0.314181	0.367632	-0.771437	0.442411	0.526907	-2.4308	0.0195026	0.0638179	0.406485	0.686074	0.740042
203302_at	DCK	deoxycytidine kinase	4q13.3-q21.1	1633	NM_000788	4.56139	9.31688e-06	2.28075e-05	2.43327	0.0176785	0.0344704	1.16927	0.25084	0.420826	4.59298	3.82408e-05	0.000191494	*
227666_at	DCLK2	doublecortin-like kinase 2	4q31.3	166614	AI523594	5.12239	7.74296e-07	2.26047e-06	5.13067	1.08457e-06	6.34424e-06	1.38465	0.173483	0.330866	0.411273	0.682719	0.738588	*
230864_at	MGC42105	serine/threonine-protein kinase NIM1	5p12	167359	BF222940	0.851683	0.395561	0.448484	-0.303464	0.762251	0.807449	2.67559	0.00866055	0.0338735	1.95998	0.0526093	0.0922408	*
203816_at	DGUOK	deoxyguanosine kinase	2p13	1716	NM_001929	5.53077	1.16086e-07	3.72491e-07	2.117	0.0371981	0.0660965	1.36505	0.182039	0.340872	5.44673	2.48819e-06	1.80735e-05	*
202516_s_at	DLG1	discs, large homolog 1 (Drosophila)	3q29	1739	NM_004087	2.87554	0.00453046	0.00726854	3.75337	0.000310875	0.00105537	1.35434	0.183762	0.343019	2.92323	0.00483195	0.0116993	*
212729_at	DLG3	discs, large homolog 3 (neuroendocrine-dlg, Drosophila)	Xq13.1	1741	AI916274	-3.27056	0.00130496	0.00227634	-4.48904	1.78747e-05	7.92963e-05	-5.31328	3.64232e-06	8.02524e-05	3.32811	0.0013843	0.00391035	*
210684_s_at	DLG4	discs, large homolog 4 (Drosophila)	17p13.1	1742	AF028825	4.19023	4.38798e-05	9.6938e-05	-1.58293	0.117355	0.17751	1.11087	0.274839	0.447459	2.51367	0.0164158	0.0340153	*
37996_s_at	DMPK	dystrophia myotonica-protein kinase	19q13.3	1760	L08835	-2.86179	0.00472721	0.00754756	-1.36749	0.175959	0.249055	-1.94589	0.0597906	0.150272	-3.76332	0.000450289	0.00150324
216835_s_at	DOK1	docking protein 1, 62kDa (downstream of tyrosine kinase 1)	2p13	1796	AF035299	-2.17223	0.0313936	0.0438713	-3.12227	0.00256342	0.00634613	1.75004	0.0896902	0.199614	1.8556	0.0709828	0.117593
203270_at	DTYMK	deoxythymidylate kinase (thymidylate kinase)	2q37.3	1841	NM_012145	6.51122	8.09242e-10	3.47344e-09	-0.55997	0.577081	0.659949	1.59107	0.1215	0.254874	6.48934	8.95073e-08	9.1022e-07	*
201041_s_at	DUSP1	dual specificity phosphatase 1	5q34	1843	NM_004417	-4.6486	6.57442e-06	1.66502e-05	1.63026	0.108162	0.167435	-1.83178	0.0747226	0.173914	-4.20338	0.000159016	0.000623715
204794_at	DUSP2	dual specificity phosphatase 2	2q11	1844	NM_004418	7.96994	1.80486e-13	1.19301e-12	4.78111	6.47677e-06	3.21891e-05	2.65939	0.0109021	0.0395951	5.69869	3.7505e-07	3.17831e-06	*
204014_at	DUSP4	dual specificity phosphatase 4	8p12-p11	1846	NM_001394	-12.3548	1.74325e-25	4.26773e-24	-5.05145	3.2043e-06	1.68099e-05	-6.35622	2.49565e-07	8.24814e-06	-6.60163	8.08126e-08	8.34642e-07
209457_at	DUSP5	dual specificity phosphatase 5	10q25	1847	U16996	-4.70924	5.17426e-06	1.32054e-05	-3.40012	0.00117564	0.00329278	-5.07963	1.03292e-05	0.000168853	-1.06733	0.293041	0.37929
208892_s_at	DUSP6	dual specificity phosphatase 6	12q22-q23	1848	BC003143	-4.30301	2.75985e-05	6.29055e-05	1.03367	0.303803	0.383966	-2.73069	0.0103522	0.03866	-7.06885	3.783e-09	5.68309e-08
206374_at	DUSP8	dual specificity phosphatase 8	11p15.5	1850	NM_004420	-1.97528	0.0497761	0.0666033	-2.54623	0.013085	0.0265312	-1.36822	0.17926	0.338545	-1.10279	0.276343	0.363147
209033_s_at	DYRK1A	dual-specificity tyrosine-(Y)-phosphorylation regulated kinase 1A	21q22.13	1859	D86550	1.68952	0.0928664	0.119892	1.56765	0.122802	0.1842	2.1505	0.0390749	0.108981	1.18613	0.24395	0.329084
206758_at	EDN2	endothelin 2	1p34	1907	NM_001956	3.92549	0.000126706	0.000254568	2.64313	0.0093443	0.0196716	2.3601	0.0206422	0.0665586	2.61987	0.0116356	0.0249712	*
201983_s_at	EGFR	epidermal growth factor receptor (erythroblastic leukemia viral (v-erb-b) oncogene homolog, avian)	7p12	1956	AW157070	9.63381	5.45513e-18	5.46339e-17	10.7027	1.06561e-17	1.00624e-15	3.57788	0.00114364	0.00729978	-1.23833	0.219951	0.304796	*
203499_at	EPHA2	EPH receptor A2	1p36	1969	NM_004431	8.37782	3.36107e-14	2.3386e-13	7.64195	3.6543e-12	7.54842e-11	4.52016	2.17138e-05	0.000287982	-0.366857	0.715274	0.76003	*
226072_at	FUK	fucokinase	16q22.1	197258	AW080798	4.25015	3.48789e-05	7.78883e-05	-2.38749	0.0190079	0.0366303	0.315453	0.753998	0.833432	1.37221	0.174627	0.249846	*
238025_at	MLKL	mixed lineage kinase domain-like	16q22.3	197259	AA706818	11.3722	6.75867e-23	1.14551e-21	7.27698	2.1206e-10	2.92024e-09	2.00781	0.0517989	0.136956	4.1684	0.000154565	0.000616073	*
203942_s_at	MARK2	MAP/microtubule affinity-regulating kinase 2	11q12-q13	2011	NM_017490	3.13022	0.00207702	0.0034934	1.01313	0.314906	0.394786	0.94425	0.351302	0.518907	0.556403	0.580687	0.658377	*
202587_s_at	AK1	adenylate kinase 1	9q34.1	203	BC001116	0.231208	0.817421	0.831254	-1.09667	0.27572	0.357354	-0.349633	0.727825	0.812208	0.991438	0.324987	0.413904
228524_at	ADCK5	aarF domain containing kinase 5	8q24.3	203054	BE856488	4.7155	4.79625e-06	1.22881e-05	-2.73405	0.00771366	0.0166813	0.675663	0.503374	0.652105	3.31378	0.00176075	0.00478952	*
212172_at	AK2	adenylate kinase 2	1p34	204	AW277253	1.37699	0.170281	0.211174	2.43363	0.0169244	0.0332948	1.282	0.207183	0.374009	1.67269	0.101506	0.158619	*
205977_s_at	EPHA1	EPH receptor A1	7q34	2041	NM_005232	1.02605	0.306297	0.360895	1.10121	0.272987	0.355128	-2.06344	0.0465945	0.125199	1.35387	0.18082	0.257591
206070_s_at	EPHA3	EPH receptor A3	3p11.2	2042	AF213459	-4.70444	6.81294e-06	1.7123e-05	-3.32297	0.00166743	0.00442638	-0.481033	0.633049	0.76191	-2.99661	0.00524342	0.0125123
228948_at	EPHA4	EPH receptor A4	2q36.1	2043	T15545	2.53514	0.012087	0.0179137	5.09981	1.32092e-06	7.52699e-06	1.1142	0.27233	0.44447	-1.2362	0.22128	0.305995	*
238533_at	EPHA7	EPH receptor A7	6q16.1	2045	AA651750	3.71161	0.000306827	0.000589571	2.27878	0.024194	0.044671	4.17493	5.77435e-05	0.000605849	0.628631	0.533883	0.613734	*
1554069_at	EPHA8	EPH receptor A8	1p36.12	2046	BC038796	-0.780187	0.436396	0.490574	-1.97616	0.0524288	0.0893181	0.766635	0.447638	0.612606	1.20571	0.233318	0.318644
230425_at	EPHB1	EPH receptor B1	3q21-q23	2047	AI674183	10.5951	1.46249e-18	1.61118e-17	10.7082	5.05407e-19	5.5679e-17	6.64544	6.06982e-09	4.41319e-07	2.76762	0.00754366	0.0171944	*
209589_s_at	EPHB2	EPH receptor B2	1p36.1-p35	2048	AF025304	5.21705	5.06099e-07	1.53455e-06	4.16541	5.49406e-05	0.000216165	2.10575	0.0400619	0.111186	3.83614	0.000365692	0.0012396	*
1552516_a_at	HIPK1	homeodomain interacting protein kinase 1	1p13.2	204851	NM_152696	-1.7714	0.0782894	0.10207	0.972159	0.333527	0.412849	1.01428	0.315252	0.485738	0.105829	0.916144	0.935968
1438_at	EPHB3	EPH receptor B3	3q21-qter	2049	X75208	6.24996	3.81934e-09	1.46778e-08	8.82387	4.62148e-15	2.182e-13	4.49021	3.56021e-05	0.000412859	2.45774	0.0171775	0.0350441	*
225342_at	AK3L1	adenylate kinase 3-like 1	1p31.3	205	AK026966	2.83682	0.00510001	0.00808418	2.32477	0.0227493	0.0428413	-1.08593	0.285208	0.4597	0.138891	0.890024	0.914939	*
202894_at	EPHB4	EPH receptor B4	7q22	2050	NM_004444	6.3569	1.62119e-09	6.63664e-09	4.83086	6.86536e-06	3.38657e-05	-0.589576	0.559475	0.700403	1.86748	0.0689605	0.1154	*
204718_at	EPHB6	EPH receptor B6	7q33-q35	2051	NM_004445	11.582	3.58721e-22	5.78329e-21	8.83652	7.19616e-15	2.97291e-13	2.83897	0.00727105	0.0290939	2.69441	0.0089924	0.0200134	*
216836_s_at	ERBB2	v-erb-b2 erythroblastic leukemia viral oncogene homolog 2, neuro/glioblastoma derived oncogene homolog (avian)	17q11.2-q12|17q21.1	2064	X03363	-5.13002	8.16291e-07	2.35619e-06	-3.718	0.000331364	0.00110622	-10.4191	3.45535e-12	7.61329e-10	-2.48207	0.0175087	0.0355008
202454_s_at	ERBB3	v-erb-b2 erythroblastic leukemia viral oncogene homolog 3 (avian)	12q13	2065	NM_001982	-11.9306	3.35391e-23	6.15816e-22	-6.72591	6.86608e-10	7.82496e-09	-5.64321	3.16495e-07	9.96205e-06	-2.41353	0.0191089	0.038392
214053_at	ERBB4	v-erb-a erythroblastic leukemia viral oncogene homolog 4 (avian)	2q33.3-q34	2066	AW772192	-24.6459	3.6846e-54	2.43552e-51	-15.4894	8.81764e-23	1.94282e-20	-4.54827	0.000115067	0.00110231	-7.34969	3.04754e-08	3.47314e-07
207163_s_at	AKT1	v-akt murine thymoma viral oncogene homolog 1	14q32.32|14q32.32	207	NM_005163	-3.94938	0.000113824	0.000230884	-3.37349	0.00114832	0.00324375	-4.88048	1.77498e-05	0.000266651	-1.92653	0.0590329	0.101353
211453_s_at	AKT2	v-akt murine thymoma viral oncogene homolog 2	19q13.1-q13.2	208	M77198	-1.87367	0.0626043	0.0829288	-0.532976	0.595193	0.673669	0.637381	0.526926	0.673774	-0.0287597	0.977152	0.981482
235745_at	ERN1	endoplasmic reticulum to nucleus signaling 1	17q24.2	2081	AV704183	6.45544	9.6849e-10	4.10367e-09	4.61168	1.23737e-05	5.84213e-05	-1.57312	0.125224	0.258666	4.13353	0.000120537	0.000497967	*
221884_at	EVI1	ecotropic viral integration site 1	3q24-q28	2122	BE466525	-2.1672	0.0316088	0.044079	0.76766	0.444113	0.527983	-0.695561	0.48996	0.643864	-6.46864	2.56512e-08	3.02776e-07
203110_at	PTK2B	PTK2B protein tyrosine kinase 2 beta	8p21.1	2185	U43522	4.18874	4.39961e-05	9.6938e-05	3.28549	0.00141483	0.00381715	1.99638	0.0523407	0.137567	2.85347	0.00613214	0.0143594	*
1564002_a_at	AKD1	adenylate kinase domain containing 1	6q21	221264	AK092103	-4.11178	6.10728e-05	0.000130644	-1.00972	0.315351	0.394786	-0.903727	0.371414	0.539571	-1.87093	0.066269	0.11203
206412_at	FER	fer (fps/fes related) tyrosine kinase	5q21	2241	NM_005246	-0.271591	0.786245	0.810212	-0.329106	0.74282	0.794859	1.26631	0.214431	0.381019	-2.44608	0.0183997	0.0371932
205418_at	FES	feline sarcoma oncogene	15q26.1	2242	NM_002005	3.9526	0.000110824	0.000226094	6.12065	9.23482e-09	8.47807e-08	3.57784	0.000758316	0.00522132	0.521847	0.603293	0.674229	*
222164_at	FGFR1	fibroblast growth factor receptor 1	8p11.2-p11.1	2260	AU145411	-3.9656	0.00010855	0.000222832	-5.98129	1.46658e-07	1.0098e-06	-0.560689	0.578552	0.710823	-4.69273	2.79007e-05	0.000147539
208228_s_at	FGFR2	fibroblast growth factor receptor 2	10q26	2263	M87771	0.453409	0.650855	0.692778	2.9123	0.00436653	0.0101989	5.20183	3.84725e-06	8.20333e-05	0.564322	0.575543	0.653666	*
204579_at	FGFR4	fibroblast growth factor receptor 4	5q35.1-qter	2264	NM_002011	-0.732315	0.465081	0.516057	-1.72437	0.0888562	0.141847	-6.23702	1.08508e-06	2.98849e-05	-1.46915	0.150061	0.219934
208438_s_at	FGR	Gardner-Rasheed feline sarcoma viral (v-fgr) oncogene homolog	1p36.2-p36.1	2268	NM_005248	8.49797	8.73175e-15	6.48504e-14	9.61172	8.38059e-17	6.92447e-15	1.56788	0.124451	0.257874	2.69168	0.00987873	0.0214797	*
205434_s_at	AAK1	AP2 associated kinase 1	2p14	22848	AW451954	-0.496945	0.619835	0.667281	-0.00638099	0.994928	0.997948	-0.671586	0.506592	0.654019	-4.16658	0.000155606	0.000616073
204569_at	ICK	intestinal cell (MAK-like) kinase	6p12.1	22858	NM_014920	-0.466813	0.641205	0.683607	0.579542	0.564073	0.649568	0.310616	0.757971	0.833642	-0.240822	0.810854	0.846721
208941_s_at	SEPHS1	selenophosphate synthetase 1	10p14	22929	BC000941	13.7148	2.4823e-28	9.11556e-27	6.87669	5.06688e-10	5.98073e-09	2.84644	0.00725039	0.0290939	12.2426	1.82106e-20	3.00931e-18	*
212572_at	STK38L	serine/threonine kinase 38 like	12p11.23	23012	AW779556	6.58121	6.94937e-10	3.02206e-09	6.32318	1.53638e-08	1.31889e-07	3.34736	0.00166212	0.00963738	4.2322	0.000109714	0.000456107	*
213045_at	MAST3	microtubule associated serine/threonine kinase 3	19p13.11	23031	AB011133	0.140666	0.88829	0.899172	-1.26257	0.210544	0.289936	0.883514	0.382629	0.552846	-1.59274	0.116674	0.177699
213107_at	TNIK	TRAF2 and NCK interacting kinase	3q26.2-q26.31	23043	R59093	-7.77005	5.73604e-13	3.71718e-12	-1.42378	0.158147	0.226757	-3.78536	0.000614974	0.00437094	-3.94029	0.000276108	0.000981221
210057_at	SMG1	PI-3-kinase-related kinase SMG-1	16p12.3	23049	U32581	-4.3541	2.22644e-05	5.14572e-05	-0.726425	0.469412	0.554319	0.791606	0.433172	0.598726	-1.611	0.114318	0.174918
215660_s_at	MAST2	microtubule associated serine/threonine kinase 2	1p34.1	23139	AK025352	0.363348	0.716774	0.746122	-1.18861	0.23817	0.315983	-0.894502	0.377321	0.54695	1.16855	0.249264	0.334885
213178_s_at	MAPK8IP3	mitogen-activated protein kinase 8 interacting protein 3	16p13.3	23162	AB028989	-2.20019	0.0291032	0.0408433	-2.77682	0.00727433	0.0158169	1.28742	0.20692	0.374009	-1.88239	0.0692345	0.115566
213534_s_at	PASK	PAS domain containing serine/threonine kinase	2q37.3	23178	D50925	4.38165	2.02797e-05	4.7535e-05	-0.843637	0.401454	0.484235	0.479974	0.633965	0.76191	3.99074	0.00023913	0.000883044	*
222033_s_at	FLT1	fms-related tyrosine kinase 1 (vascular endothelial growth factor/vascular permeability factor receptor)	13q12	2321	AA058828	-0.407738	0.683993	0.719935	1.50207	0.136381	0.201223	-1.35083	0.186357	0.346017	-3.1505	0.00325259	0.00817477
206674_at	FLT3	fms-related tyrosine kinase 3	13q12	2322	NM_004119	-3.82061	0.000193494	0.000384083	-3.06124	0.00326079	0.00775318	-1.53963	0.132149	0.2696	-3.61999	0.000873792	0.00259003
223430_at	SNF1LK2	SNF1-like kinase 2	11q23.1	23235	AL136764	4.43386	1.60127e-05	3.80733e-05	5.31723	8.27358e-07	5.06374e-06	3.5434	0.000798662	0.00538689	0.760952	0.450564	0.541496	*
229902_at	FLT4	fms-related tyrosine kinase 4	5q35.3	2324	AW083785	-3.12853	0.00205003	0.00345682	-0.459295	0.647203	0.716585	-1.54613	0.130505	0.267071	-5.5539	3.04271e-06	2.16262e-05
202962_at	KIF13B	kinesin family member 13B	8p21.1	23303	NM_015254	-13.731	2.07971e-29	8.5918e-28	-3.66269	0.000473512	0.00148337	-2.93226	0.00559958	0.0243508	-5.47132	2.15507e-06	1.60057e-05
204156_at	KIAA0999	KIAA0999 protein	11q23.3	23387	AA044154	-2.8974	0.00434935	0.007012	2.35899	0.0212969	0.040336	2.7144	0.0104118	0.0386642	-2.89714	0.00614782	0.0143594	*
205050_s_at	MAPK8IP2	mitogen-activated protein kinase 8 interacting protein 2	22q13.33	23542	NM_012324	0.640412	0.522711	0.572988	-4.58316	1.35376e-05	6.34637e-05	0.109297	0.913608	0.939639	3.19655	0.00238007	0.00616952	*
205271_s_at	CCRK	cell cycle related kinase	9q22.1	23552	NM_012119	-2.01852	0.0450798	0.0611863	-3.33952	0.00124939	0.00339856	-0.0695699	0.944919	0.960742	0.373937	0.710026	0.756887
215184_at	DAPK2	death-associated protein kinase 2	15q22.31	23604	AK026801	6.10978	6.45407e-09	2.38332e-08	1.04412	0.299643	0.379464	5.91278	5.20728e-07	1.49653e-05	2.53266	0.0150807	0.0315711	*
220038_at	SGK3	serum/glucocorticoid regulated kinase family, member 3	8q12.3-q13.1	23678	NM_013257	-5.18129	6.09214e-07	1.82213e-06	-1.74742	0.085458	0.136774	1.49151	0.143518	0.289224	-0.702017	0.487077	0.5739
218236_s_at	PRKD3	protein kinase D3	2p21	23683	NM_005813	10.9709	9.22547e-22	1.38592e-20	11.1745	1.44611e-16	1.06209e-14	7.96202	1.61175e-09	1.52195e-07	3.45177	0.00144665	0.00405185	*
219713_at	SHPK	sedoheptulokinase	17p13	23729	NM_013276	-2.4544	0.0152462	0.0221003	-2.38543	0.0198523	0.0378166	-0.108789	0.914051	0.939639	-0.760003	0.45199	0.542027
208212_s_at	ALK	anaplastic lymphoma receptor tyrosine kinase	2p23	238	NM_004304	4.92922	2.04304e-06	5.48963e-06	1.8652	0.0645499	0.106403	2.49921	0.014214	0.0494498	3.10244	0.00309106	0.00782833	*
205565_s_at	FXN	frataxin	9q13-q21.1	2395	NM_000144	7.25871	1.7454e-11	9.22967e-11	6.09494	1.84674e-08	1.54845e-07	5.15004	3.06525e-06	6.98666e-05	6.96246	1.17441e-09	1.89338e-08	*
202288_at	FRAP1	FK506 binding protein 12-rapamycin associated protein 1	1p36.2	2475	U88966	5.56933	9.06931e-08	2.93863e-07	2.44759	0.016149	0.0318642	0.992395	0.327932	0.497163	3.7656	0.000426086	0.00142966	*
202123_s_at	ABL1	c-abl oncogene 1, receptor tyrosine kinase	9q34.1	25	NM_005157	-0.764536	0.445572	0.497506	-0.579933	0.563226	0.649568	-1.23238	0.223248	0.391424	-3.38333	0.00140671	0.00395675
227266_s_at	FYB	FYN binding protein (FYB-120/130)	5p13.1	2533	BF679849	5.64504	6.26352e-08	2.0805e-07	6.28882	2.2538e-08	1.8622e-07	0.00179488	0.998578	0.998578	2.76535	0.00879511	0.019707	*
212486_s_at	FYN	FYN oncogene related to SRC, FGR, YES	6q21	2534	N20923	5.22077	4.84518e-07	1.47588e-06	5.29995	8.46517e-07	5.13347e-06	1.73583	0.0903101	0.200319	-0.917734	0.363711	0.454077	*
40225_at	GAK	cyclin G associated kinase	4p16	2580	D88435	-2.06252	0.0406333	0.0554899	-5.47932	5.12903e-07	3.29154e-06	1.28341	0.207657	0.374009	-1.26668	0.212677	0.295334
204374_s_at	GALK1	galactokinase 1	17q24	2584	BG474736	5.80618	2.79923e-08	9.587e-08	0.189568	0.850143	0.882174	2.83721	0.00695095	0.0286923	6.42567	4.38628e-08	4.83222e-07	*
205219_s_at	GALK2	galactokinase 2	15q21.1	2585	NM_002044	3.49646	0.000592588	0.00108806	1.87143	0.0648253	0.106591	-0.385821	0.701975	0.801391	2.41406	0.0188569	0.0380012	*
38269_at	PRKD2	protein kinase D2	19q13.3	25865	AL050147	4.10527	6.10502e-05	0.000130644	3.22196	0.00180906	0.00468936	0.57152	0.571042	0.708178	0.830122	0.409899	0.504699	*
225067_at	ULK3	unc-51-like kinase 3 (C. elegans)	15q24.1	25989	AL117482	-3.74228	0.000245555	0.000477388	-3.0703	0.00312716	0.00748933	-1.09689	0.280301	0.45523	-2.24356	0.0283777	0.0539012
218688_at	DAK	dihydroxyacetone kinase 2 homolog (S. cerevisiae)	11q12.2	26007	NM_015533	-9.00857	3.07466e-16	2.44862e-15	-5.96755	6.82735e-08	5.12827e-07	-5.77968	1.26352e-06	3.34074e-05	-2.30878	0.0251932	0.0485502
226770_at	MAGI3	membrane associated guanylate kinase, WW and PDZ domain containing 3	1p12-p11.2	260425	AI692181	-9.26471	6.65311e-17	5.94285e-16	-3.64487	0.000462212	0.00145487	-3.39787	0.00163354	0.0095555	-2.70607	0.00924918	0.0205158
222538_s_at	APPL1	adaptor protein, phosphotyrosine interaction, PH domain and leucine zipper containing 1	3p21.1-p14.3	26060	AW467472	-3.98864	9.61795e-05	0.000199294	0.701277	0.485453	0.571227	2.32084	0.0262372	0.081602	-0.653951	0.516726	0.600274
222862_s_at	AK5	adenylate kinase 5	1p31	26289	BG169832	-5.14752	8.13511e-07	2.35619e-06	0.174625	0.861706	0.88998	0.0519174	0.958906	0.965984	-4.22476	0.00019443	0.00073861
221667_s_at	HSPB8	heat shock 22kDa protein 8	12q24.23	26353	AF133207	-5.15243	7.7629e-07	2.26047e-06	-8.50264	4.0374e-12	8.08703e-11	-3.78082	0.000581307	0.00417657	-4.01623	0.000180586	0.000698055
223380_s_at	LATS2	LATS, large tumor suppressor, homolog 2 (Drosophila)	13q11-q12	26524	AF207547	0.115642	0.908068	0.91499	3.08785	0.00279278	0.00682672	1.45509	0.155331	0.307031	-3.91763	0.000220882	0.000824876	*
206216_at	SRPK3	SFRS protein kinase 3	Xq28	26576	NM_014370	3.6731	0.000317086	0.000607518	0.629277	0.531221	0.616031	-3.6441	0.0011538	0.00729978	2.02644	0.0483936	0.0859897	*
205721_at	GFRA2	GDNF family receptor alpha 2	8p21.3	2675	U97145	5.68908	5.03342e-08	1.68888e-07	0.53475	0.594453	0.673669	1.87166	0.0690483	0.165366	1.5297	0.13255	0.197332	*
218909_at	RPS6KC1	ribosomal protein S6 kinase, 52kDa, polypeptide 1	1q41	26750	NM_012424	2.12753	0.0347592	0.0479662	1.00232	0.319371	0.399062	1.23172	0.227133	0.395092	3.73623	0.000606462	0.00192727	*
221207_s_at	NBEA	neurobeachin	13q13	26960	NM_015678	-9.73697	3.14704e-18	3.3019e-17	-5.22525	1.12367e-06	6.51532e-06	-1.4729	0.145949	0.293228	-5.1807	3.19793e-06	2.24876e-05
231907_at	ABL2	v-abl Abelson murine leukemia viral oncogene homolog 2 (arg, Abelson-related gene)	1q24-q25	27	AK025877	2.49265	0.0136095	0.0199908	2.57429	0.0119702	0.0246489	4.75294	1.96181e-05	0.000281903	2.80445	0.00771416	0.0175225	*
221218_s_at	TPK1	thiamin pyrophosphokinase 1	7q34-q35	27010	NM_022445	-0.710041	0.478604	0.528207	1.75815	0.0813836	0.130887	-2.8826	0.00685001	0.0284771	-1.09837	0.277573	0.364039
207387_s_at	GK	glycerol kinase	Xp21.3	2710	NM_000167	2.39942	0.0174617	0.0251464	3.97225	0.000138448	0.000508412	0.404566	0.688572	0.798502	5.16821	5.76843e-06	3.66628e-05	*
231806_s_at	STK36	serine/threonine kinase 36, fused homolog (Drosophila)	2q35	27148	AL133630	-6.65352	3.58208e-10	1.64428e-09	-5.46426	3.94027e-07	2.55345e-06	-2.27221	0.0278135	0.0851144	-2.63953	0.01141	0.0245667
202786_at	STK39	serine threonine kinase 39 (STE20/SPS1 homolog, yeast)	2q24.3	27347	NM_013233	-6.68512	2.85928e-10	1.32167e-09	-5.65824	2.51395e-07	1.67851e-06	-0.350317	0.728653	0.812208	-0.703918	0.485538	0.573108
202543_s_at	GMFB	glia maturation factor, beta	14q22.2	2764	BC005359	-0.525427	0.599943	0.650103	-1.81793	0.0728609	0.118623	-1.21321	0.233635	0.404274	4.803	1.67791e-05	9.64434e-05	*
230934_at	STK32C	serine/threonine kinase 32C	10q26.3	282974	BF508609	6.20462	3.85087e-09	1.47134e-08	0.379847	0.70496	0.762649	2.86682	0.0066387	0.0281293	4.69172	2.01832e-05	0.00011211	*
230551_at	KSR2	kinase suppressor of ras 2	12q24.22-q24.23	283455	AI692426	-6.55127	5.67109e-10	2.53283e-09	-6.48143	1.02788e-08	9.18144e-08	-0.767641	0.446064	0.611718	-0.541908	0.589296	0.664952
1557170_at	NEK8	NIMA (never in mitosis gene a)- related kinase 8	17q11.1	284086	AI073943	-4.72692	4.55659e-06	1.17195e-05	-3.83573	0.0003109	0.00105537	-2.51425	0.0173039	0.0585829	-2.95697	0.00536394	0.0127538
204396_s_at	GRK5	G protein-coupled receptor kinase 5	10q24-qter	2869	NM_005308	0.66904	0.504339	0.554689	4.40144	2.36678e-05	0.00010263	1.1746	0.244865	0.415554	-3.86099	0.000250769	0.000895989	*
211543_s_at	GRK6	G protein-coupled receptor kinase 6	5q35	2870	AF040752	7.17746	2.51269e-11	1.31817e-10	2.87839	0.00488407	0.0111503	1.15734	0.252941	0.423275	2.94357	0.00493699	0.0118237	*
223199_at	MKNK2	MAP kinase interacting serine/threonine kinase 2	19p13.3	2872	AA404592	-5.89852	1.78334e-08	6.33755e-08	-2.11358	0.0373189	0.0661335	-2.88591	0.00629091	0.0270019	-3.20703	0.00235542	0.00612966
202478_at	TRIB2	tribbles homolog 2 (Drosophila)	2p25.1-p24.3	28951	NM_021643	3.57733	0.000444927	0.0008238	3.60545	0.00054329	0.00163234	0.162668	0.871583	0.909643	0.00372261	0.997046	0.997046	*
225115_at	HIPK2	homeodomain interacting protein kinase 2	7q32-q34	28996	BF529628	-3.22723	0.00149159	0.002581	-2.40185	0.0183846	0.035637	1.86595	0.0695914	0.165425	-4.23933	6.96984e-05	0.000309199
218520_at	TBK1	TANK-binding kinase 1	12q14.1	29110	NM_013254	0.95969	0.338564	0.392302	-1.9302	0.0575632	0.096084	-0.94437	0.350776	0.518907	3.06027	0.00380769	0.00935645	*
632_at	GSK3A	glycogen synthase kinase 3 alpha	19q13.2	2931	L40027	1.79827	0.0737913	0.0965862	0.484605	0.62909	0.701228	-0.472537	0.639735	0.766059	3.39887	0.0013397	0.003817	*
209945_s_at	GSK3B	glycogen synthase kinase 3 beta	3q13.3	2932	BC000251	0.441229	0.659579	0.69981	-1.20349	0.232423	0.31226	-0.437103	0.665012	0.785182	1.15544	0.2533	0.338246
202451_at	GTF2H1	general transcription factor IIH, polypeptide 1, 62kDa	11p15.1-p14	2965	BC000365	2.2729	0.0242021	0.0342561	1.2561	0.212511	0.291431	3.45447	0.00118099	0.00736445	1.22852	0.22609	0.310697	*
207655_s_at	BLNK	B-cell linker	10q23.2-q23.33	29760	NM_013314	-3.4523	0.000697583	0.00127025	0.175595	0.860982	0.88998	-3.23242	0.00188398	0.0108288	0.0547289	0.956574	0.966812
210026_s_at	CARD10	caspase recruitment domain family, member 10	22q13.1	29775	AY028896	-6.73881	2.15242e-10	1.02356e-09	-4.52694	1.65417e-05	7.38787e-05	-1.15305	0.254419	0.424674	-5.94821	9.42389e-08	9.43817e-07
200075_s_at	GUK1	guanylate kinase 1	1q32-q41	2987	BC006249	3.61039	0.000395323	0.000740251	1.19226	0.236038	0.314424	0.0123009	0.990227	0.993232	4.41405	4.71052e-05	0.000228945	*
225546_at	EEF2K	eukaryotic elongation factor-2 kinase	16p12.1	29904	W68180	-5.16948	6.18258e-07	1.84085e-06	-0.573984	0.567585	0.652476	0.956933	0.344509	0.513096	-3.85084	0.000399333	0.00134673
227556_at	NME7	non-metastatic cells 7, protein expressed in (nucleoside-diphosphate kinase)	1q24	29922	AI094580	-4.91841	1.94824e-06	5.32142e-06	1.42847	0.15731	0.226048	-1.61871	0.114072	0.242466	0.740091	0.463469	0.549327
226299_at	PKN3	protein kinase N3	9q34.11	29941	NM_013355	1.27816	0.202883	0.248805	1.45558	0.148459	0.214729	0.56371	0.576701	0.710823	-1.52618	0.131431	0.196273
217765_at	NRBP1	nuclear receptor binding protein 1	2p23	29959	NM_013392	4.28087	3.06848e-05	6.92242e-05	2.67797	0.00878547	0.0187015	0.686074	0.495668	0.646226	2.99675	0.00391386	0.0095817	*
227053_at	PACSIN1	protein kinase C and casein kinase substrate in neurons 1	6p21.3	29993	N47315	3.37753	0.000898395	0.00160932	-1.36645	0.175587	0.249055	-0.626832	0.534521	0.68027	1.36392	0.179407	0.25613	*
208018_s_at	HCK	hemopoietic cell kinase	20q11-q12	3055	NM_002110	10.0684	4.37491e-19	5.07337e-18	7.1855	2.26999e-10	3.00093e-09	3.15199	0.00292667	0.0145453	4.90943	1.23432e-05	7.28468e-05	*
1555935_s_at	HUNK	hormonally up-regulated Neu-associated kinase	21q22.1	30811	T58129	0.574775	0.566176	0.616545	-0.767082	0.445047	0.528144	-1.79213	0.0824687	0.186684	-0.931811	0.356252	0.447262
212740_at	PIK3R4	phosphoinositide-3-kinase, regulatory subunit 4	3q22.1	30849	BF740111	1.22944	0.220494	0.267916	2.44201	0.0176644	0.0344704	0.862208	0.394713	0.56359	3.53556	0.00111054	0.00321958	*
200697_at	HK1	hexokinase 1	10q22	3098	NM_000188	-2.68173	0.00801099	0.0123146	-1.70308	0.0918462	0.145362	-1.13209	0.264385	0.436897	0.528354	0.599316	0.673721
202934_at	HK2	hexokinase 2	2p13	3099	AI761561	3.25237	0.00136411	0.00237283	0.430911	0.667753	0.73687	0.346515	0.73044	0.812829	4.04931	0.000192934	0.000737165	*
205936_s_at	HK3	hexokinase 3 (white cell)	5q35.2	3101	NM_002115	12.3497	7.99675e-26	2.20244e-24	8.77601	2.02729e-14	7.15691e-13	3.78813	0.000564353	0.00410117	7.18698	4.83843e-09	6.95261e-08	*
225949_at	NRBP2	nuclear receptor binding protein 2	8q24.3	340371	N21030	0.450664	0.652773	0.693703	0.0493416	0.960749	0.971033	2.25456	0.0285989	0.0871146	-1.61331	0.113759	0.174466
225330_at	IGF1R	insulin-like growth factor 1 receptor	15q26.3	3480	AL044092	-10.6533	8.41391e-21	1.09051e-19	-9.05459	2.38865e-14	7.8945e-13	0.691281	0.49323	0.645431	-5.85195	3.47741e-07	2.98515e-06
239061_at	TPRXL	tetra-peptide repeat homeobox-like	3p25.1	348825	AW303358	4.2094	4.03794e-05	8.95664e-05	2.84943	0.00522296	0.0117829	-0.253807	0.801433	0.8656	4.02083	0.000151282	0.00060974	*
209341_s_at	IKBKB	inhibitor of kappa light polypeptide gene enhancer in B-cells, kinase beta	8p11.2	3551	AU153366	-10.2167	1.38146e-19	1.69101e-18	-4.041	0.000158161	0.00057128	-0.974232	0.33832	0.509407	-4.71511	3.27579e-05	0.000169164
201234_at	ILK	integrin-linked kinase	11p15.5-p15.4	3611	NM_004517	-2.49883	0.0133462	0.0196478	0.213258	0.831716	0.867137	-0.407372	0.685638	0.797899	-4.32488	5.40881e-05	0.000255977
204533_at	CXCL10	chemokine (C-X-C motif) ligand 10	4q21	3627	NM_001565	11.2609	1.21324e-22	2.00489e-21	9.2828	4.53315e-15	2.182e-13	1.22138	0.228859	0.39705	9.63495	8.0127e-13	2.11856e-11	*
226216_at	INSR	insulin receptor	19p13.3-p13.2	3643	W84556	-2.90599	0.00411755	0.00667084	-1.45014	0.150252	0.216848	0.81097	0.422528	0.587981	-1.57933	0.122115	0.185465
201587_s_at	IRAK1	interleukin-1 receptor-associated kinase 1	Xq28	3654	NM_001569	12.8673	2.36967e-27	7.11979e-26	5.61743	2.75866e-07	1.82347e-06	8.7524	6.70075e-12	1.1073e-09	9.07442	1.11996e-11	2.31343e-10	*
231779_at	IRAK2	interleukin-1 receptor-associated kinase 2	3p25.3	3656	AI246590	5.27183	4.0931e-07	1.26427e-06	4.34418	2.97437e-05	0.000124434	2.45012	0.0170878	0.0585236	4.1463	7.85047e-05	0.000343653	*
204686_at	IRS1	insulin receptor substrate 1	2q36	3667	NM_005544	-11.0558	5.10387e-22	7.84571e-21	-7.09814	5.72749e-10	6.64187e-09	-2.09454	0.0426507	0.116017	-6.52585	4.36314e-08	4.83222e-07
201895_at	ARAF	v-raf murine sarcoma 3611 viral oncogene homolog	Xp11.4-p11.2	369	NM_001654	0.557439	0.577955	0.628336	0.569649	0.570208	0.65322	-0.296443	0.76802	0.841893	0.862011	0.391555	0.484678
211339_s_at	ITK	IL2-inducible T-cell kinase	5q31-q32	3702	D13720	6.87547	1.00513e-10	4.92141e-10	6.39378	3.71526e-09	3.83717e-08	-0.428853	0.670068	0.786707	1.57438	0.122334	0.185465	*
210740_s_at	ITPK1	inositol 1,3,4-triphosphate 5/6 kinase	14q31	3705	AF279372	-5.88882	2.23925e-08	7.83143e-08	-6.81651	3.98431e-09	3.99035e-08	-2.25609	0.0314669	0.0941159	-1.42112	0.163516	0.235991
235213_at	ITPKB	inositol 1,4,5-trisphosphate 3-kinase B	1q42.13	3707	AA348410	0.414186	0.679238	0.717215	1.6927	0.0941659	0.148199	1.87231	0.068579	0.164839	-4.6275	1.72671e-05	9.83927e-05
239695_at	JAK1	Janus kinase 1 (a protein tyrosine kinase)	1p32.3-p31.3	3716	AI280194	-1.04705	0.296488	0.352479	-0.265237	0.79128	0.831535	0.689374	0.494082	0.645431	-3.86125	0.000248071	0.000894705
1562031_at	JAK2	Janus kinase 2 (a protein tyrosine kinase)	9p24	3717	BC043187	-0.682721	0.495709	0.546106	2.20506	0.029979	0.0539949	-0.564126	0.576052	0.710823	-1.55881	0.126108	0.189448
227677_at	JAK3	Janus kinase 3 (a protein tyrosine kinase, leukocyte)	19p13.1	3718	BF512748	10.1055	2.50966e-19	2.96229e-18	7.34991	6.31996e-11	9.4943e-10	0.699429	0.488376	0.643864	1.13624	0.262146	0.347251	*
203934_at	KDR	kinase insert domain receptor (a type III receptor tyrosine kinase)	4q11-q12	3791	NM_002253	-2.71789	0.00722083	0.0112041	1.94532	0.0548372	0.0922326	-3.46485	0.00104267	0.00679094	-5.30675	4.39876e-06	2.90758e-05
211028_s_at	KHK	ketohexokinase (fructokinase)	2p23.3	3795	BC006233	4.44099	1.6077e-05	3.80892e-05	-2.04368	0.0437704	0.0761374	3.09286	0.00319117	0.015576	3.19891	0.00239618	0.00618701	*
205051_s_at	KIT	v-kit Hardy-Zuckerman 4 feline sarcoma viral oncogene homolog	4q11-q12	3815	NM_000222	4.96882	1.55975e-06	4.3138e-06	6.44813	4.40317e-09	4.34403e-08	3.32507	0.0020028	0.011315	-1.1549	0.254008	0.338507	*
204891_s_at	LCK	lymphocyte-specific protein tyrosine kinase	1p34.3	3932	NM_005356	7.48378	2.99585e-12	1.81675e-11	6.95651	4.14687e-10	5.07607e-09	-0.236514	0.814271	0.869655	1.894	0.0653326	0.111015	*
205269_at	LCP2	lymphocyte cytosolic protein 2 (SH2 domain containing leukocyte protein of 76kDa)	5q33.1-qter	3937	AI123251	5.77679	3.24068e-08	1.09851e-07	6.22259	3.2093e-08	2.61895e-07	0.224307	0.823772	0.872617	2.95003	0.00545657	0.0128814	*
204357_s_at	LIMK1	LIM domain kinase 1	7q11.23	3984	NM_002314	6.13156	5.51101e-09	2.05807e-08	2.4987	0.0140779	0.0283704	-0.519286	0.60652	0.734267	2.84199	0.00676318	0.015631	*
217475_s_at	LIMK2	LIM domain kinase 2	22q12.2	3985	AC002073	3.1892	0.00172066	0.00295417	4.99919	1.81221e-06	1.00661e-05	-0.580895	0.56384	0.703204	1.38622	0.170236	0.244622	*
207106_s_at	LTK	leukocyte receptor tyrosine kinase	15q15.1-q21.1	4058	NM_002344	4.73454	4.52751e-06	1.16902e-05	0.0238638	0.98102	0.986992	1.75218	0.0886381	0.197938	2.15865	0.0372618	0.0691856	*
202626_s_at	LYN	v-yes-1 Yamaguchi sarcoma viral related oncogene homolog	8q13	4067	NM_002350	13.1702	5.42649e-28	1.88785e-26	10.1591	1.24163e-15	7.46107e-14	5.16778	6.07e-06	0.000118008	4.50535	5.62863e-05	0.000260177	*
207069_s_at	SMAD6	SMAD family member 6	15q21-q22	4091	NM_005585	-0.507891	0.612169	0.660104	0.50111	0.617332	0.690451	1.19735	0.237785	0.40825	-0.796003	0.430395	0.522002
220302_at	MAK	male germ cell-associated kinase	6p24	4117	NM_005906	-7.15774	3.14128e-11	1.62218e-10	-2.33548	0.0221997	0.0419257	-3.34059	0.00249185	0.0130723	-2.24982	0.0302956	0.0570524
226653_at	MARK1	MAP/microtubule affinity-regulating kinase 1	1q41	4139	AB040910	5.71857	4.50749e-08	1.52013e-07	2.1876	0.0312646	0.0557642	3.58522	0.000819841	0.00547389	2.07132	0.0413295	0.0756753	*
202569_s_at	MARK3	MAP/microtubule affinity-regulating kinase 3	14q32.3	4140	NM_002376	0.28686	0.77455	0.799965	-0.945846	0.347751	0.428051	1.26214	0.213139	0.380425	-0.132807	0.895069	0.918697
206267_s_at	MATK	megakaryocyte-associated tyrosine kinase	19p13.3	4145	NM_002378	4.64775	6.77081e-06	1.70821e-05	2.62197	0.0104948	0.0218147	0.802395	0.428154	0.594558	3.11337	0.00331711	0.00830534	*
214786_at	MAP3K1	mitogen-activated protein kinase kinase kinase 1	5q11.2	4214	AA361361	-5.02422	1.33496e-06	3.7076e-06	-1.74221	0.0853377	0.136774	-0.340404	0.735836	0.816086	-2.41398	0.020602	0.0410178
203514_at	MAP3K3	mitogen-activated protein kinase kinase kinase 3	17q23.3	4215	BF971923	-0.748883	0.45493	0.506244	1.2037	0.232136	0.31226	-1.40289	0.170958	0.328498	-2.75652	0.00850907	0.0191309
216199_s_at	MAP3K4	mitogen-activated protein kinase kinase kinase 4	6q26	4216	AL109942	2.3168	0.0216282	0.0307446	1.48625	0.140609	0.205171	2.84408	0.00730649	0.0290939	-0.253837	0.800535	0.838595	*
203836_s_at	MAP3K5	mitogen-activated protein kinase kinase kinase 5	6q22.33	4217	D84476	4.58366	8.56343e-06	2.12001e-05	4.6716	1.12954e-05	5.44981e-05	-1.62743	0.111034	0.239847	-0.570918	0.571001	0.649624	*
203510_at	MET	met proto-oncogene (hepatocyte growth factor receptor)	7q31	4233	BG170541	7.4909	2.87645e-12	1.7605e-11	7.56553	1.80287e-11	3.13604e-10	3.86938	0.000337953	0.0026029	1.1881	0.2385	0.32438	*
213927_at	MAP3K9	mitogen-activated protein kinase kinase kinase 9	14q24.3-q31	4293	AV753204	-0.253729	0.799994	0.81857	-1.39043	0.16748	0.239101	-0.820112	0.417992	0.585366	1.92589	0.0593217	0.101585
206362_x_at	MAP3K10	mitogen-activated protein kinase kinase kinase 10	19q13.2	4294	NM_002446	2.76849	0.00621508	0.00975812	-2.31165	0.0238098	0.0442086	-0.604843	0.54924	0.691519	1.71763	0.0940148	0.148314	*
203652_at	MAP3K11	mitogen-activated protein kinase kinase kinase 11	11q13.1-q13.3	4296	NM_002419	2.54716	0.0116961	0.0174454	1.26776	0.209183	0.288663	0.350051	0.728173	0.812208	0.473807	0.637789	0.702631	*
202974_at	MPP1	membrane protein, palmitoylated 1, 55kDa	Xq28	4354	NM_002436	7.40924	4.97729e-12	2.88595e-11	4.51257	2.35908e-05	0.00010263	1.89142	0.0657439	0.160357	4.13572	0.000159467	0.000623715	*
207984_s_at	MPP2	membrane protein, palmitoylated 2 (MAGUK p55 subfamily member 2)	17q12-q21	4355	NM_005374	-5.16469	6.83068e-07	2.01566e-06	-6.74861	6.46468e-09	6.01853e-08	-1.34307	0.189195	0.350303	-0.832	0.41002	0.504699
206186_at	MPP3	membrane protein, palmitoylated 3 (MAGUK p55 subfamily member 3)	17q21.31	4356	NM_001932	-0.772442	0.440876	0.493961	-4.44797	2.74505e-05	0.000115719	-3.32462	0.0023172	0.0126585	-0.0853717	0.932347	0.950634
225164_s_at	EIF2AK4	eukaryotic translation initiation factor 2 alpha kinase 4	15q15.1	440275	AB037759	-4.28186	2.99631e-05	6.78275e-05	-1.13266	0.260874	0.342138	-1.04031	0.305547	0.473735	-1.14914	0.256997	0.341801
205455_at	MST1R	macrophage stimulating 1 receptor (c-met-related tyrosine kinase)	3p21.3	4486	NM_002447	0.136793	0.891348	0.900888	0.382622	0.703122	0.762231	-1.58398	0.12265	0.255714	2.37327	0.0219817	0.0435027	*
203027_s_at	MVD	mevalonate (diphospho) decarboxylase	16q24.3	4597	AI189359	9.44269	1.782e-17	1.7071e-16	1.16799	0.245628	0.324072	1.08414	0.285563	0.4597	3.65946	0.000750506	0.00235111	*
215649_s_at	MVK	mevalonate kinase	12q24	4598	AF217536	2.62663	0.00939588	0.0143103	-2.19577	0.0312988	0.0557642	-2.23796	0.0336679	0.0967586	2.75601	0.00890568	0.0198874	*
224823_at	MYLK	myosin light chain kinase	3q21	4638	AA526844	0.270775	0.786923	0.810212	2.92565	0.00430417	0.0100889	0.0777508	0.938339	0.955689	-3.88603	0.00031302	0.00108898	*
203978_at	NUBP1	nucleotide binding protein 1 (MinD homolog, E. coli)	16p13.13	4682	NM_002484	-2.47747	0.0141472	0.0207346	-0.12596	0.900054	0.923813	0.237794	0.813185	0.869655	2.69721	0.00968526	0.0211286	*
208442_s_at	ATM	ataxia telangiectasia mutated	11q22-q23	472	NM_000051	-1.79527	0.0742719	0.0970232	2.87346	0.00529502	0.0118644	-0.37365	0.710908	0.805687	-0.488202	0.62844	0.69581	*
213328_at	NEK1	NIMA (never in mitosis gene a)-related kinase 1	4q33	4750	AI936517	-5.08019	9.32179e-07	2.61089e-06	-4.16838	7.29414e-05	0.000283613	-0.370709	0.712768	0.805687	-4.47936	4.27484e-05	0.000210871
204641_at	NEK2	NIMA (never in mitosis gene a)-related kinase 2	1q32.2-q41	4751	NM_002497	10.8541	2.45777e-21	3.38455e-20	1.30914	0.194154	0.271323	4.64747	3.71368e-05	0.000416058	11.7697	5.74622e-15	2.23427e-13	*
213116_at	NEK3	NIMA (never in mitosis gene a)-related kinase 3	13q14.13	4752	AI191920	-0.4124	0.680542	0.717446	1.19741	0.234702	0.314044	2.30426	0.0252878	0.0792192	-2.58565	0.0125224	0.0265299
201577_at	NME1	non-metastatic cells 1, protein (NM23A) expressed in	17q21.3	4830	NM_000269	6.13101	5.85863e-09	2.17559e-08	-1.64715	0.103449	0.160893	0.919214	0.365037	0.532648	8.44221	4.23115e-11	8.47512e-10	*
201268_at	NME2	non-metastatic cells 2, protein (NM23B) expressed in	17q21.3	4831	NM_002512	4.54784	1.02287e-05	2.48573e-05	-0.534553	0.594384	0.673669	0.706082	0.48519	0.643864	4.78188	2.64478e-05	0.000140984	*
204862_s_at	NME3	non-metastatic cells 3, protein expressed in	16q13	4832	NM_002513	-15.1482	6.79318e-34	4.98921e-32	-13.7468	1.27834e-24	8.44985e-22	-4.10199	0.000222717	0.00186349	-4.56302	4.78355e-05	0.000230798
212739_s_at	NME4	non-metastatic cells 4, protein expressed in	16p13.3	4833	AL523860	-4.74872	4.28762e-06	1.11579e-05	-5.76805	9.60707e-08	6.97832e-07	-0.952443	0.344651	0.513096	-0.0635334	0.94956	0.963011
32625_at	NPR1	natriuretic peptide receptor A/guanylate cyclase A (atrionatriuretic peptide receptor A)	1q21-q22	4881	X15357	3.2739	0.00126959	0.00223192	2.28479	0.024026	0.044485	1.89152	0.066718	0.162134	-3.12557	0.00333872	0.0083279	*
204310_s_at	NPR2	natriuretic peptide receptor B/guanylate cyclase B (atrionatriuretic peptide receptor B)	9p21-p12	4882	NM_003995	3.96277	0.000107521	0.000221407	2.86096	0.00491513	0.0111646	3.54036	0.00104792	0.00679094	-1.03083	0.30701	0.395582	*
221796_at	NTRK2	neurotrophic tyrosine kinase, receptor, type 2	9q22.1	4915	AA707199	0.387465	0.698871	0.734425	3.65203	0.000383548	0.00125507	5.28806	1.84564e-06	4.5184e-05	-4.20374	8.74554e-05	0.000375377	*
215025_at	NTRK3	neurotrophic tyrosine kinase, receptor, type 3	15q25	4916	S76476	1.16183	0.246826	0.296101	3.13841	0.00212865	0.00539094	3.56054	0.000629389	0.00442581	0.642535	0.523783	0.606341	*
205805_s_at	ROR1	receptor tyrosine kinase-like orphan receptor 1	1p32-p31	4919	NM_005012	4.83363	3.02779e-06	7.91056e-06	7.3321	2.03814e-11	3.45438e-10	4.60571	1.90917e-05	0.000280436	-0.189439	0.850376	0.879653	*
205578_at	ROR2	receptor tyrosine kinase-like orphan receptor 2	9q22	4920	NM_004560	-4.04618	7.8237e-05	0.000164696	0.487107	0.627366	0.700488	-1.1293	0.266976	0.438984	-2.96637	0.00485396	0.0117097
227561_at	DDR2	discoidin domain receptor tyrosine kinase 2	1q23.3	4921	W73819	0.380451	0.704055	0.735566	3.6165	0.000495648	0.00153095	0.341992	0.734217	0.815659	-5.02801	6.07432e-06	3.82393e-05	*
214625_s_at	MINK1	misshapen-like kinase 1 (zebrafish)	17p13.2	50488	AF218033	2.20406	0.0287861	0.0404843	0.78096	0.436997	0.522341	0.79286	0.434148	0.598726	0.688599	0.494921	0.579422	*
208680_at	PRDX1	peroxiredoxin 1	1p34.1	5052	L19184	6.3167	2.00485e-09	7.98319e-09	1.10422	0.273464	0.355128	1.25211	0.219589	0.387062	6.29118	2.44452e-07	2.18036e-06	*
209615_s_at	PAK1	p21 protein (Cdc42/Rac)-activated kinase 1	11q13-q14	5058	U51120	-0.592042	0.554662	0.607006	-0.180451	0.857412	0.888322	1.79859	0.0812355	0.185126	3.45621	0.0011091	0.00321958	*
1559052_s_at	PAK2	p21 protein (Cdc42/Rac)-activated kinase 2	3q29	5062	U25975	4.0174	8.61401e-05	0.000180199	4.08399	0.000103115	0.000389479	1.99161	0.0536745	0.139133	5.57958	5.62081e-07	4.58686e-06	*
214607_at	PAK3	p21 protein (Cdc42/Rac)-activated kinase 3	Xq22.3	5063	AW085556	7.40562	1.06647e-11	5.87449e-11	7.01089	9.22658e-11	1.35296e-09	6.10629	5.8997e-08	2.5998e-06	1.26913	0.208401	0.291233	*
224151_s_at	AK3	adenylate kinase 3	9p24.1-p24.3	50808	AF183419	-1.55281	0.122209	0.155946	2.28764	0.0244744	0.0449377	1.6182	0.114314	0.242466	-1.55044	0.127975	0.191817	*
217147_s_at	TRAT1	T cell receptor associated transmembrane adaptor 1	3q13	50852	AJ240085	4.92847	1.99958e-06	5.41688e-06	2.66382	0.00909652	0.0192718	-0.730752	0.469402	0.635809	1.93716	0.057708	0.0995952	*
208383_s_at	PCK1	phosphoenolpyruvate carboxykinase 1 (soluble)	20q13.31	5105	NM_002591	-3.35927	0.00101086	0.00178658	-1.18792	0.238541	0.315983	1.57451	0.119284	0.251104	-3.59381	0.00116657	0.00335917
202847_at	PCK2	phosphoenolpyruvate carboxykinase 2 (mitochondrial)	14q12	5106	NM_004563	-1.3929	0.165414	0.205911	-4.83936	4.5231e-06	2.35415e-05	-2.73186	0.00949419	0.0364864	3.53365	0.000868551	0.00259003	*
221998_s_at	VRK3	vaccinia related kinase 3	19q13	51231	BF062886	0.330814	0.741171	0.76789	-0.283271	0.777705	0.818572	0.393421	0.695586	0.799621	3.99326	0.00022312	0.000828554	*
1561190_at	CDKL3	cyclin-dependent kinase-like 3	5q31	51265	AF087989	-5.47168	1.46917e-07	4.66885e-07	-5.30083	9.66749e-07	5.75695e-06	-0.622777	0.536189	0.68027	-3.3617	0.00173359	0.0047548
207239_s_at	PCTK1	PCTAIRE protein kinase 1	Xp11.3-p11.23	5127	NM_006201	7.51758	3.34434e-12	2.00965e-11	2.91408	0.00429034	0.0100889	4.08053	0.000138257	0.00124854	7.45771	8.59606e-11	1.62343e-09	*
221918_at	PCTK2	PCTAIRE protein kinase 2	12q23.1	5128	AI742210	-6.38324	1.43881e-09	5.98145e-09	-3.51847	0.000838285	0.00239873	-2.50119	0.0173209	0.0585829	-0.531074	0.598562	0.673721
214797_s_at	PCTK3	PCTAIRE protein kinase 3	1q31-q32	5129	BC000281	9.06216	2.4834e-16	2.058e-15	4.76934	5.5526e-06	2.82328e-05	7.05735	1.07979e-08	5.65703e-07	9.35857	5.08661e-15	2.10141e-13	*
221508_at	TAOK3	TAO kinase 3	12q	51347	AF181985	3.16673	0.00184939	0.00315064	0.127837	0.898626	0.923782	1.85989	0.0728876	0.170846	2.12489	0.0409119	0.0751187	*
223165_s_at	IHPK2	inositol hexaphosphate kinase 2	3p21.31	51447	BC004469	-6.22557	3.22701e-09	1.26216e-08	-4.18742	6.68139e-05	0.000261325	-1.94633	0.0580026	0.146895	-1.95718	0.0564541	0.0979426
203131_at	PDGFRA	platelet-derived growth factor receptor, alpha polypeptide	4q11-q13	5156	NM_006206	1.03899	0.300321	0.354776	3.14212	0.00268437	0.00659616	-0.45339	0.652976	0.778229	-5.33326	3.38922e-06	2.35818e-05	*
218411_s_at	MBIP	MAP3K12 binding inhibitory protein 1	14q13.3	51562	NM_016586	0.958918	0.338887	0.392302	0.534855	0.594379	0.673669	0.573172	0.56998	0.708178	0.146389	0.884252	0.910421
202273_at	PDGFRB	platelet-derived growth factor receptor, beta polypeptide	5q31-q32	5159	NM_002609	-4.32819	2.48403e-05	5.72105e-05	-1.34483	0.182757	0.258125	-1.13348	0.265396	0.437474	-6.22925	9.74469e-08	9.61379e-07
226452_at	PDK1	pyruvate dehydrogenase kinase, isozyme 1	2q31.1	5163	AU146532	14.3957	1.138e-31	6.83837e-30	8.99142	2.08623e-13	4.92499e-12	5.23469	4.42611e-06	8.86564e-05	7.29578	4.07603e-09	5.98724e-08	*
202590_s_at	PDK2	pyruvate dehydrogenase kinase, isozyme 2	17q21.33	5164	AL574319	-7.27181	1.03362e-11	5.74134e-11	-4.63701	1.6457e-05	7.38787e-05	-1.04996	0.300111	0.471196	-4.61661	3.68518e-05	0.000187377
206348_s_at	PDK3	pyruvate dehydrogenase kinase, isozyme 3	Xp22.11	5165	NM_005391	3.67503	0.000340715	0.000639809	4.18195	5.11822e-05	0.000206289	2.96886	0.00414184	0.0188918	5.68502	1.31032e-07	1.23732e-06	*
218315_s_at	CDK5RAP1	CDK5 regulatory subunit associated protein 1	20pter-q11.23	51654	NM_016408	3.04113	0.00272354	0.00451193	-1.48674	0.141071	0.205392	-0.0555613	0.956022	0.965162	4.12539	0.000155649	0.000616073	*
225207_at	PDK4	pyruvate dehydrogenase kinase, isozyme 4	7q21.3	5166	AV707102	-5.08958	8.94721e-07	2.53671e-06	-0.669379	0.505152	0.588898	-0.359485	0.721109	0.812015	-7.66941	7.41862e-10	1.25736e-08
204524_at	PDPK1	3-phosphoinositide dependent protein kinase-1	16p13.3	5170	NM_002613	-5.82219	2.60691e-08	9.06929e-08	-5.86516	7.26478e-08	5.39553e-07	-1.96442	0.0545349	0.140811	-3.67683	0.000603298	0.00192647
218318_s_at	NLK	nemo-like kinase	17q11.2	51701	NM_016231	-4.90495	2.22308e-06	5.92524e-06	-5.20768	2.24058e-06	1.22399e-05	-2.89186	0.00714046	0.0289561	0.205263	0.83839	0.868614
217870_s_at	CMPK1	cytidine monophosphate (UMP-CMP) kinase 1, cytosolic	1p32	51727	NM_016308	4.82655	2.93218e-06	7.72179e-06	5.18699	2.43537e-06	1.29821e-05	1.93664	0.0609579	0.152626	3.18531	0.00302091	0.00768008	*
213557_at	CRKRS	Cdc2-related kinase, arginine/serine-rich	17q12	51755	AW305119	-3.17819	0.00174966	0.00299619	-2.90944	0.00462418	0.0106501	-5.94505	2.1235e-06	5.01298e-05	-2.71956	0.00931635	0.0205525
218499_at	RP6-213H19.1	serine/threonine protein kinase MST4	Xq26.2	51765	NM_016542	7.75198	6.96627e-13	4.4276e-12	2.40329	0.0189119	0.0365519	3.36802	0.00162423	0.0095555	5.80706	8.85421e-07	7.05137e-06	*
223519_at	ZAK	sterile alpha motif and leucine zipper containing kinase AZK	2q24.2	51776	AW069181	-4.48629	1.28674e-05	3.10415e-05	-0.0114329	0.990907	0.995425	0.394633	0.695384	0.799621	-4.85677	1.14695e-05	6.83002e-05
207537_at	PFKFB1	6-phosphofructo-2-kinase/fructose-2,6-biphosphatase 1	Xp11.21	5207	NM_002625	-3.66677	0.000340648	0.000639809	-3.52208	0.000715322	0.00207595	-2.22822	0.034999	0.0997169	-2.75484	0.00948185	0.0207533
226733_at	PFKFB2	6-phosphofructo-2-kinase/fructose-2,6-biphosphatase 2	1q31	5208	AA587884	2.5846	0.010536	0.0159002	2.29998	0.0237647	0.0442086	0.755362	0.454832	0.621166	0.500319	0.619174	0.687855	*
202464_s_at	PFKFB3	6-phosphofructo-2-kinase/fructose-2,6-biphosphatase 3	10p14-p15	5209	NM_004566	-0.918327	0.359702	0.413501	1.21914	0.227393	0.309274	0.16187	0.872486	0.909643	0.400952	0.690275	0.743113
228499_at	PFKFB4	6-phosphofructo-2-kinase/fructose-2,6-biphosphatase 4	3p22-p21	5210	AL038787	2.15437	0.0326561	0.045253	-0.395537	0.693323	0.756629	1.04406	0.303827	0.473735	4.14285	0.000128892	0.000529179	*
201102_s_at	PFKL	phosphofructokinase, liver	21q22.3	5211	NM_002626	5.2233	4.77715e-07	1.4619e-06	2.24661	0.0271786	0.0494905	0.774105	0.443853	0.609952	3.08604	0.00349233	0.00864581	*
210976_s_at	PFKM	phosphofructokinase, muscle	12q13.3	5213	U24183	-0.177723	0.859139	0.872336	-1.317	0.192023	0.269485	1.59415	0.117449	0.24803	-1.26952	0.209747	0.292495
201037_at	PFKP	phosphofructokinase, platelet	10p15.3-p15.2	5214	NM_002627	13.9193	1.93366e-30	9.12964e-29	8.92145	1.51476e-13	3.851e-12	1.8618	0.0704352	0.166277	9.32879	1.4965e-13	4.30081e-12	*
204604_at	PFTK1	PFTAIRE protein kinase 1	7q21-q22	5218	NM_012395	-1.74775	0.0822984	0.106665	0.827482	0.410807	0.492819	0.473883	0.638179	0.765583	-1.19405	0.237295	0.323406
217356_s_at	PGK1	phosphoglycerate kinase 1	Xq13	5230	S81916	7.3601	6.15108e-12	3.53553e-11	4.03674	0.000151627	0.000550689	0.533733	0.596486	0.728225	6.35331	1.22235e-07	1.17098e-06	*
229876_at	PHKA1	phosphorylase kinase, alpha 1 (muscle)	Xq12-q13	5255	BE503584	-5.24976	4.23077e-07	1.30072e-06	-7.35489	9.41546e-11	1.35296e-09	-1.03646	0.306029	0.473735	-0.817788	0.418544	0.512665
209439_s_at	PHKA2	phosphorylase kinase, alpha 2 (liver)	Xp22.2-p22.1	5256	D38616	0.730488	0.466091	0.516057	-0.371455	0.711241	0.766933	1.14986	0.25712	0.427946	-1.11525	0.271181	0.357786
207312_at	PHKG1	phosphorylase kinase, gamma 1 (muscle)	7p11.2	5260	NM_006213	4.27146	3.21048e-05	7.21812e-05	3.31716	0.00122806	0.0033757	1.28887	0.202233	0.368254	0.639303	0.525125	0.606832	*
203709_at	PHKG2	phosphorylase kinase, gamma 2 (testis)	16p12.1-p11.2	5261	NM_000294	-1.21188	0.22719	0.275547	-2.55721	0.0127248	0.0258802	0.382544	0.704387	0.801544	1.50917	0.139889	0.206399
1553694_a_at	PIK3C2A	phosphoinositide-3-kinase, class 2, alpha polypeptide	11p15.5-p14	5286	NM_002645	-2.77833	0.00603743	0.00952444	1.07463	0.286327	0.368678	0.248617	0.804976	0.866594	-0.575378	0.568245	0.647617
204484_at	PIK3C2B	phosphoinositide-3-kinase, class 2, beta polypeptide	1q32	5287	NM_002646	-3.52341	0.000552602	0.00101746	-0.829845	0.408929	0.492353	-2.35463	0.0233796	0.073942	-3.66484	0.000495267	0.00160496
215129_at	PIK3C2G	phosphoinositide-3-kinase, class 2, gamma polypeptide	12p12	5288	AJ000008	1.185	0.237735	0.287282	0.750988	0.454896	0.538865	1.2353	0.221684	0.389716	-1.83106	0.0741251	0.121698
204369_at	PIK3CA	phosphoinositide-3-kinase, catalytic, alpha polypeptide	3q26.3	5290	NM_006218	3.24344	0.00141838	0.00246076	2.51121	0.014414	0.0288717	2.91214	0.0055137	0.024297	1.28529	0.205151	0.287578	*
217620_s_at	PIK3CB	phosphoinositide-3-kinase, catalytic, beta polypeptide	3q22.3	5291	AA805318	-2.35447	0.0196547	0.0281816	-1.0639	0.290191	0.371737	1.16646	0.250397	0.420826	-1.08698	0.28197	0.368345
209193_at	PIM1	pim-1 oncogene	6p21.2	5292	M24779	10.7649	3.19191e-21	4.30583e-20	8.43215	2.0483e-13	4.92499e-12	4.84092	2.11128e-05	0.000287982	4.07986	0.000170588	0.000663288	*
1568629_s_at	PIK3R2	phosphoinositide-3-kinase, regulatory subunit 2 (beta)	19q13.2-q13.4	5296	BC033311	-3.66972	0.000318846	0.000609124	-3.80604	0.000256384	0.000896664	-2.20342	0.0329018	0.0962305	-0.660884	0.511818	0.595619
207081_s_at	PI4KA	phosphatidylinositol 4-kinase, catalytic, alpha	22q11.21	5297	NM_002650	-2.56063	0.0112767	0.016864	-1.61953	0.109841	0.169637	-2.02748	0.0506528	0.134464	-1.79091	0.0789416	0.127893
206139_at	PI4KB	phosphatidylinositol 4-kinase, catalytic, beta	1q21	5298	NM_002651	5.20495	5.21178e-07	1.57305e-06	4.28098	4.37188e-05	0.000177289	3.08836	0.0036151	0.0169474	6.39397	2.41177e-08	2.89851e-07	*
212829_at	PIP4K2A	phosphatidylinositol-5-phosphate 4-kinase, type II, alpha	10p12.2	5305	BE878277	2.46726	0.0145516	0.0212801	2.50926	0.014197	0.0285234	-1.96757	0.0564882	0.144165	0.448934	0.65577	0.717656	*
201251_at	PKM2	pyruvate kinase, muscle	15q22	5315	NM_002654	4.02281	8.61466e-05	0.000180199	4.74276	9.19466e-06	4.46887e-05	1.53358	0.133514	0.271547	3.93962	0.000326907	0.00113134	*
205406_s_at	SPA17	sperm autoantigenic protein 17	11q24.2	53340	NM_017425	-3.77254	0.000220735	0.000432954	-3.67503	0.000441669	0.00139686	-2.73551	0.0105867	0.0388768	1.95219	0.0568618	0.0983918
226649_at	PANK1	pantothenate kinase 1	10q23.31	53354	AI373299	6.88691	8.96372e-11	4.4549e-10	3.0732	0.00279885	0.00682672	3.07307	0.00417371	0.0188918	4.6826	1.89948e-05	0.000107312	*
202240_at	PLK1	polo-like kinase 1 (Drosophila)	16p12.1	5347	NM_005030	16.8602	1.40998e-38	1.57466e-36	6.30504	5.7337e-09	5.49272e-08	7.08896	4.96842e-09	4.10516e-07	15.5903	1.99392e-25	1.31798e-22	*
223904_at	PRKAG3	protein kinase, AMP-activated, gamma 3 non-catalytic subunit	2q35	53632	AF214519	4.13383	5.69659e-05	0.000123054	1.57033	0.119241	0.179951	0.244833	0.807826	0.866839	0.378824	0.706811	0.756887	*
207541_s_at	EXOSC10	exosome component 10	1p36.22	5394	NM_002685	2.54656	0.0117182	0.0174454	1.20571	0.230839	0.311801	0.882664	0.383658	0.552846	0.961955	0.340679	0.431396	*
231920_s_at	CSNK1G1	casein kinase 1, gamma 1	15q22.1-q22.31	53944	AK025179	-3.91937	0.000125647	0.000253209	-2.41577	0.0179409	0.0348792	0.312831	0.756236	0.833642	-1.21951	0.227067	0.311393
221215_s_at	RIPK4	receptor-interacting serine-threonine kinase 4	21q22.3	54101	NM_020639	8.99717	3.02477e-16	2.43826e-15	8.0459	2.46196e-12	5.24954e-11	2.00497	0.0525871	0.137567	2.01993	0.0502638	0.0885982	*
209902_at	ATR	ataxia telangiectasia and Rad3 related	3q22-q24	545	U49844	4.5709	9.35072e-06	2.28075e-05	4.48156	2.37555e-05	0.00010263	1.99404	0.0533846	0.138926	5.0149	4.84652e-06	3.14073e-05	*
223324_s_at	TRPM7	transient receptor potential cation channel, subfamily M, member 7	15q21	54822	AF346629	0.908413	0.364884	0.418729	1.59843	0.115057	0.175237	1.16983	0.249181	0.420826	0.440021	0.662263	0.72237
207474_at	SNRK	SNF related kinase	3p22.1	54861	NM_017719	-6.15619	4.66318e-09	1.75737e-08	-1.55934	0.122893	0.1842	-1.89866	0.0645386	0.15945	-3.49013	0.00128361	0.00367303
1552275_s_at	PXK	PX domain containing serine/threonine kinase	3p14.3	54899	BG573647	-2.615	0.00967235	0.0146638	1.21039	0.229855	0.311801	2.4518	0.0181586	0.0600141	-0.522675	0.603848	0.674229
218533_s_at	UCKL1	uridine-cytidine kinase 1-like 1	20q13.33	54963	NM_017859	-0.881534	0.379206	0.433039	-3.69296	0.000440738	0.00139686	-0.201448	0.841659	0.885886	-0.23199	0.817371	0.8495
208652_at	PPP2CA	protein phosphatase 2 (formerly 2A), catalytic subunit, alpha isoform	5q31.1	5515	BC000400	-2.75214	0.00654012	0.0101718	-1.19722	0.236286	0.314424	-0.820802	0.417054	0.585293	2.07433	0.0448883	0.0812909
201375_s_at	PPP2CB	protein phosphatase 2 (formerly 2A), catalytic subunit, beta isoform	8p12	5516	NM_004156	-2.70223	0.00757907	0.0117325	1.16324	0.249055	0.327939	0.701639	0.486944	0.643864	-0.373058	0.711085	0.756887
218209_s_at	RPRD1A	regulation of nuclear pre-mRNA domain containing 1A	18q12.2	55197	NM_018170	1.16758	0.244522	0.294406	0.681136	0.497712	0.582278	2.48243	0.0175483	0.0585829	4.91059	1.02238e-05	6.19996e-05	*
218771_at	PANK4	pantothenate kinase 4	1p36.32	55229	NM_018216	2.13644	0.0339818	0.0469915	-0.0589051	0.953173	0.96633	2.19852	0.0332078	0.0966976	2.13886	0.0367897	0.0686391	*
208260_at	AVPR1B	arginine vasopressin receptor 1B	1q32	553	NM_000707	-0.511957	0.609306	0.65809	-1.51874	0.13303	0.196717	-0.24606	0.806787	0.866839	0.413685	0.681514	0.738493
222631_at	PI4K2B	phosphatidylinositol 4-kinase type 2 beta	4p15.2	55300	AI862887	6.21566	3.54266e-09	1.36941e-08	4.59577	1.4766e-05	6.77803e-05	3.08585	0.00312195	0.0154001	5.44856	2.10428e-06	1.5806e-05	*
208932_at	PPP4C	protein phosphatase 4 (formerly X), catalytic subunit	16p12-p11	5531	BC001416	0.472524	0.637125	0.681456	-2.29312	0.0238086	0.0442086	-1.06123	0.294731	0.467188	3.56625	0.000910163	0.00268579	*
219686_at	STK32B	serine/threonine kinase 32B	4p16.2-p16.1	55351	NM_018401	-14.5581	1.79377e-28	6.9746e-27	-5.59908	7.96857e-07	4.96908e-06	-2.26056	0.031176	0.0939386	-7.28806	2.15252e-08	2.68455e-07
220030_at	STYK1	serine/threonine/tyrosine kinase 1	12p13.2	55359	NM_018423	6.37576	1.49572e-09	6.17918e-09	3.03772	0.00312023	0.00748933	0.637372	0.528393	0.674263	3.93304	0.000292787	0.00103493	*
209345_s_at	PI4K2A	phosphatidylinositol 4-kinase type 2 alpha	10q24	55361	AL561930	0.992669	0.322237	0.375659	1.91732	0.0589213	0.0981032	1.07701	0.286696	0.4597	1.15787	0.253169	0.338246
223266_at	STRADB	STE20-related kinase adaptor beta	2q33.1	55437	AB038950	-4.90933	2.02576e-06	5.46542e-06	-2.55304	0.0126418	0.0257908	-1.83471	0.0745605	0.173914	-2.03652	0.0473398	0.084344
218231_at	NAGK	N-acetylglucosamine kinase	2p13.3	55577	NM_017567	3.95382	0.000110176	0.000225469	3.6422	0.000441198	0.00139686	-2.30963	0.0262953	0.081602	3.40875	0.0013492	0.00382756	*
59644_at	BMP2K	BMP2 inducible kinase	4q21.21	55589	AI735391	-1.02054	0.30883	0.363233	2.77823	0.00688319	0.0150655	-0.0624452	0.950581	0.963702	-0.481782	0.632454	0.699084	*
214917_at	PRKAA1	protein kinase, AMP-activated, alpha 1 catalytic subunit	5p12	5562	AK024252	1.0382	0.300566	0.354776	5.20889	1.16139e-06	6.67545e-06	-0.43441	0.666395	0.785182	-3.35773	0.00161413	0.00448293	*
227892_at	PRKAA2	protein kinase, AMP-activated, alpha 2 catalytic subunit	1p31	5563	AA855042	-5.38151	2.36875e-07	7.42059e-07	-2.55669	0.0124443	0.0254665	-0.717376	0.478567	0.642953	-1.72773	0.0908844	0.144758
202801_at	PRKACA	protein kinase, cAMP-dependent, catalytic, alpha	19p13.1	5566	NM_002730	-2.15566	0.0324267	0.0450295	-0.641774	0.522418	0.606887	-1.28103	0.208645	0.374347	-1.45528	0.150423	0.219976
202742_s_at	PRKACB	protein kinase, cAMP-dependent, catalytic, beta	1p36.1	5567	NM_002731	-1.86708	0.0638349	0.0843898	2.66455	0.00934474	0.0196716	-1.70913	0.0973617	0.213808	-1.03333	0.307876	0.395926	*
204612_at	PKIA	protein kinase (cAMP-dependent, catalytic) inhibitor alpha	8q21.12	5569	NM_006823	-0.00849845	0.993229	0.993229	-0.0642446	0.948948	0.963524	-1.11824	0.270869	0.44428	-1.74914	0.0857154	0.136855
223551_at	PKIB	protein kinase (cAMP-dependent, catalytic) inhibitor beta	6q22.31	5570	AF225513	-7.23393	1.50437e-11	8.08447e-11	-5.14991	2.28188e-06	1.22628e-05	-4.5004	6.28698e-05	0.000649327	-0.267043	0.790617	0.82952
201805_at	PRKAG1	protein kinase, AMP-activated, gamma 1 non-catalytic subunit	12q12-q14	5571	NM_002733	-4.29743	2.83282e-05	6.4347e-05	-4.0838	0.000104119	0.000391039	-5.09672	8.68361e-06	0.000151049	0.800419	0.426028	0.520525
200604_s_at	PRKAR1A	protein kinase, cAMP-dependent, regulatory, type I, alpha (tissue specific extinguisher 1)	17q23-q24	5573	M18468	0.473969	0.636102	0.681456	-0.693431	0.490055	0.574338	0.27096	0.787827	0.855096	1.6293	0.110238	0.170649
225011_at	PRKAR2A	protein kinase, cAMP-dependent, regulatory, type II, alpha	3p21.3-p21.2	5576	AK026351	-1.54238	0.124864	0.159027	1.06957	0.288783	0.370651	-0.466673	0.642796	0.768333	0.922905	0.36167	0.452773
203680_at	PRKAR2B	protein kinase, cAMP-dependent, regulatory, type II, beta	7q22	5577	NM_002736	-2.84951	0.00488814	0.00776697	-0.984594	0.328271	0.408639	-0.751902	0.457457	0.623462	-1.82679	0.0742116	0.121698
213093_at	PRKCA	protein kinase C, alpha	17q22-q23.2	5578	AI471375	8.42232	1.92408e-14	1.38241e-13	8.80313	2.05721e-14	7.15691e-13	6.2329	6.97543e-08	2.88172e-06	1.41705	0.162018	0.234342	*
209685_s_at	PRKCB	protein kinase C, beta	16p11.2	5579	M13975	6.69158	2.71677e-10	1.26464e-09	6.54836	2.54972e-09	2.71833e-08	0.188193	0.851613	0.892102	0.964748	0.3403	0.431396	*
202686_s_at	AXL	AXL receptor tyrosine kinase	19q13.1	558	NM_021913	-2.9416	0.00373318	0.0060779	1.60665	0.112991	0.173231	-2.12221	0.0387282	0.108472	-3.54645	0.000786581	0.00242958
202545_at	PRKCD	protein kinase C, delta	3p21.31	5580	NM_006254	-2.33506	0.0206359	0.0294608	-2.92315	0.00454623	0.010541	-0.712956	0.480602	0.643864	1.28052	0.205351	0.287578
226101_at	PRKCE	protein kinase C, epsilon	2p21	5581	AI093546	-1.04033	0.299646	0.354776	-1.59834	0.113957	0.173962	3.39227	0.00130746	0.00800217	-0.76795	0.445936	0.536911	*
218764_at	PRKCH	protein kinase C, eta	14q22-q23	5583	NM_024064	1.51668	0.131094	0.166003	3.78934	0.000311343	0.00105537	-1.62233	0.113987	0.242466	0.0271079	0.978512	0.981482	*
213518_at	PRKCI	protein kinase C, iota	3q26.3	5584	AI689429	7.29369	1.10467e-11	5.98514e-11	3.77403	0.000310795	0.00105537	3.63693	0.000710221	0.00494164	4.41043	5.46033e-05	0.000255977	*
202161_at	PKN1	protein kinase N1	19p13.1-p12	5585	NM_002741	1.16313	0.246325	0.296038	-1.80396	0.0743935	0.120821	2.48471	0.0174928	0.0585829	1.872	0.0661493	0.11203
212629_s_at	PKN2	protein kinase N2	1p22.2	5586	AI633689	0.0724203	0.942348	0.946645	-1.53	0.128955	0.192414	2.1839	0.0344604	0.0986075	-1.28197	0.202906	0.285363
205880_at	PRKD1	protein kinase D1	14q11	5587	NM_002742	-3.60413	0.000404146	0.000752508	-0.208554	0.835287	0.869488	-2.38688	0.0218362	0.0700666	-6.1962	1.09932e-07	1.06861e-06
219148_at	PBK	PDZ binding kinase	8p21.2	55872	NM_018492	10.2098	1.51936e-19	1.82599e-18	2.07715	0.0408772	0.0714811	5.18549	8.39903e-06	0.000150047	13.5572	1.57453e-18	1.4868e-16	*
210038_at	PRKCQ	protein kinase C, theta	10p15	5588	AL137145	7.35179	7.50016e-12	4.20136e-11	7.23695	6.02446e-11	9.4943e-10	1.1398	0.260256	0.43115	1.8265	0.0728385	0.120366	*
200707_at	PRKCSH	protein kinase C substrate 80K-H	19p13.2	5589	NM_002743	1.41694	0.158254	0.198493	0.53101	0.596546	0.674046	1.06338	0.293313	0.466058	0.981249	0.329774	0.419193
202178_at	PRKCZ	protein kinase C, zeta	1p36.33-p36.2	5590	NM_002744	0.752625	0.452678	0.504587	-0.826822	0.410102	0.492819	0.56643	0.573803	0.710269	1.85944	0.0685382	0.115277
210543_s_at	PRKDC	protein kinase, DNA-activated, catalytic polypeptide	8q11	5591	U34994	7.34186	7.40337e-12	4.18259e-11	3.26069	0.00171111	0.00448828	2.72964	0.00990425	0.0372911	5.58822	9.02465e-07	7.10154e-06	*
228396_at	PRKG1	protein kinase, cGMP-dependent, type I	10q11.2	5592	AW274503	-9.82657	1.49909e-18	1.62443e-17	-5.93262	5.09512e-08	3.9622e-07	-3.88297	0.000435736	0.0032362	-6.96903	1.30752e-08	1.72855e-07
212271_at	MAPK1	mitogen-activated protein kinase 1	22q11.2|22q11.21	5594	AA195999	6.67143	3.69318e-10	1.68358e-09	3.86138	0.000264696	0.000920865	1.29457	0.200716	0.366698	3.91251	0.000341511	0.0011636	*
212046_x_at	MAPK3	mitogen-activated protein kinase 3	16p11.2	5595	X60188	-6.19827	4.42763e-09	1.68199e-08	-5.88849	1.07594e-07	7.64726e-07	-2.36145	0.0237972	0.0749045	-2.46881	0.0174068	0.0354027
207121_s_at	MAPK6	mitogen-activated protein kinase 6	15q21	5597	NM_002748	4.61963	7.29479e-06	1.82646e-05	3.47102	0.000937281	0.00267044	0.44505	0.659032	0.78349	3.34577	0.00200874	0.00535395	*
35617_at	MAPK7	mitogen-activated protein kinase 7	17p11.2	5598	U29725	3.14579	0.00193636	0.00328188	3.61912	0.000498065	0.00153126	1.36658	0.181648	0.340872	0.916631	0.364086	0.454077	*
226048_at	MAPK8	mitogen-activated protein kinase 8	10q11.22	5599	N92719	3.34594	0.00100677	0.00178658	2.92469	0.00446274	0.0103869	2.8477	0.00674688	0.0282259	4.692	1.97266e-05	0.000110502	*
211499_s_at	MAPK11	mitogen-activated protein kinase 11	22q13.33	5600	U92268	0.38176	0.70311	0.735566	-1.56614	0.122061	0.183786	-1.41445	0.168939	0.326517	-1.83392	0.0731748	0.12062
203218_at	MAPK9	mitogen-activated protein kinase 9	5q35	5601	W37431	-5.088	8.98017e-07	2.53671e-06	-1.69586	0.0951299	0.149361	-2.39127	0.0231543	0.0737873	2.38689	0.0220964	0.0435991	*
204813_at	MAPK10	mitogen-activated protein kinase 10	4q22.1-q23	5602	NM_002753	-2.0917	0.0378534	0.0520189	-1.94327	0.0546856	0.0922122	-4.76373	2.85503e-05	0.000343123	-2.80815	0.00730336	0.0167622
210058_at	MAPK13	mitogen-activated protein kinase 13	6p21.31	5603	BC000433	0.588164	0.557163	0.608735	0.115823	0.908035	0.929119	-0.353259	0.725352	0.812208	5.99584	2.57337e-07	2.23815e-06	*
202670_at	MAP2K1	mitogen-activated protein kinase kinase 1	15q22.1-q22.33	5604	AI571419	8.59962	3.62815e-15	2.72524e-14	3.35304	0.00145296	0.00390409	2.63773	0.0116475	0.0416643	4.84631	2.6055e-05	0.000140019	*
202424_at	MAP2K2	mitogen-activated protein kinase kinase 2	19p13.3	5605	NM_030662	3.53052	0.000525508	0.000970281	-0.502589	0.616636	0.690451	0.39626	0.693923	0.799621	2.03674	0.0468169	0.0836377	*
215498_s_at	MAP2K3	mitogen-activated protein kinase kinase 3	17q11.2	5606	AA780381	6.38036	1.42154e-09	5.94709e-09	3.62997	0.00049397	0.00153095	0.263426	0.793661	0.858609	2.33733	0.0237994	0.0461331	*
216765_at	MAP2K5	mitogen-activated protein kinase kinase 5	15q23	5607	AK025177	-6.27552	2.48251e-09	9.7675e-09	-1.88504	0.0633722	0.104723	-1.1811	0.245183	0.415554	-3.29885	0.00199786	0.00534649
205698_s_at	MAP2K6	mitogen-activated protein kinase kinase 6	17q24.3	5608	NM_002758	6.39046	1.62653e-09	6.63664e-09	6.00252	1.85065e-08	1.54845e-07	1.58778	0.121846	0.254874	1.95577	0.0554303	0.0964196	*
226053_at	MAP2K7	mitogen-activated protein kinase kinase 7	19p13.3-p13.2	5609	AI090153	1.74941	0.08191	0.10637	1.05959	0.292495	0.373242	1.89429	0.0675	0.163141	-0.505106	0.616017	0.685501
204211_x_at	EIF2AK2	eukaryotic translation initiation factor 2-alpha kinase 2	2p22-p21	5610	NM_002759	4.0486	7.61378e-05	0.000161305	0.879575	0.381872	0.465715	1.05188	0.299991	0.471196	4.0256	0.000186913	0.000718312	*
235341_at	DNAJC3	DnaJ (Hsp40) homolog, subfamily C, member 3	13q32	5611	AL119957	-1.91348	0.0572582	0.0759994	1.58992	0.115884	0.176091	-1.1909	0.24245	0.413039	0.0613201	0.951356	0.963011
204061_at	PRKX	protein kinase, X-linked	Xp22.3	5613	NM_005044	16.7968	1.27066e-38	1.57466e-36	13.149	1.73602e-23	5.73753e-21	7.34206	1.11258e-08	5.65703e-07	7.43198	1.46458e-09	2.25136e-08	*
221035_s_at	TEX14	testis expressed 14	17q22	56155	NM_031272	-2.63109	0.00955108	0.0145133	-3.59951	0.000716062	0.00207595	0.0485596	0.9616	0.965984	0.0842022	0.933376	0.950634
208447_s_at	PRPS1	phosphoribosyl pyrophosphate synthetase 1	Xq21.32-q24	5631	NM_002764	3.99814	9.28569e-05	0.000193014	3.62958	0.000515557	0.00156323	0.67406	0.503899	0.652105	5.51524	5.48731e-07	4.53389e-06	*
230352_at	PRPS2	phosphoribosyl pyrophosphate synthetase 2	Xp22.3-p22.2	5634	AI392908	0.965432	0.335613	0.390564	2.03939	0.0452465	0.0784985	1.61882	0.113826	0.242466	3.28877	0.00210614	0.00556864	*
1556715_at	PRPSAP1	phosphoribosyl pyrophosphate synthetase-associated protein 1	17q24-q25	5635	N40988	3.47282	0.000651745	0.00119006	2.00925	0.0473179	0.0816635	2.72005	0.00880794	0.034047	2.1413	0.036681	0.0686391	*
203537_at	PRPSAP2	phosphoribosyl pyrophosphate synthetase-associated protein 2	17p11.2-p12	5636	NM_002767	3.69261	0.000296203	0.000570818	2.26136	0.0268445	0.0490172	2.82767	0.00758791	0.0300336	3.0652	0.00371473	0.00916209	*
214575_s_at	AZU1	azurocidin 1	19p13.3	566	NM_001700	-3.24126	0.00151142	0.00260849	-6.19168	5.5055e-08	4.23155e-07	1.38269	0.174042	0.330866	-1.17703	0.247957	0.333808
213141_at	PSKH1	protein serine kinase H1	16q22.1	5681	AJ272212	1.25317	0.211779	0.257801	-1.7001	0.0919232	0.145362	-1.46231	0.153044	0.303791	-3.27792	0.00175913	0.00478952
40273_at	SPHK2	sphingosine kinase 2	19q13.2	56848	AA485440	-2.69404	0.00772206	0.0119259	-2.32334	0.0228367	0.0428836	-0.222477	0.825222	0.872755	-0.542952	0.589504	0.664952
1555310_a_at	PAK6	p21 protein (Cdc42/Rac)-activated kinase 6	15q14	56924	BC035596	-1.06387	0.288819	0.344601	-2.20672	0.0300628	0.0539986	-0.52811	0.600648	0.729831	0.958708	0.342643	0.433053
218845_at	DUSP22	dual specificity phosphatase 22	6p25.3	56940	NM_020185	5.66723	6.1186e-08	2.04262e-07	5.06214	2.27539e-06	1.22628e-05	3.04255	0.00379739	0.017553	1.44877	0.151611	0.221225	*
229026_at	CDC42SE2	CDC42 small effector 2	5q31.1	56990	BE675995	0.380818	0.703783	0.735566	1.34082	0.183189	0.258183	0.995297	0.325756	0.49614	-0.468096	0.64201	0.70377
220246_at	CAMK1D	calcium/calmodulin-dependent protein kinase ID	10p13	57118	NM_020397	6.76288	2.22788e-10	1.05188e-09	4.03004	0.000109122	0.000407511	2.5585	0.0140378	0.0490953	4.34273	3.92547e-05	0.000195093	*
227482_at	ADCK1	aarF domain containing kinase 1	14q24.3	57143	AI097656	1.29347	0.197494	0.242646	0.190346	0.849456	0.882174	0.292526	0.771607	0.843028	0.304521	0.762198	0.807392
213990_s_at	PAK7	p21 protein (Cdc42/Rac)-activated kinase 7	20p12	57144	BF056517	2.85034	0.00487269	0.00776108	-0.401103	0.689636	0.754718	1.81241	0.0751049	0.174191	-1.21545	0.232886	0.318644	*
41329_at	SCYL3	SCY1-like 3 (S. cerevisiae)	1q24.2	57147	AI458463	-5.10649	8.42282e-07	2.42064e-06	0.482009	0.631253	0.702455	-4.88609	2.10344e-05	0.000287982	0.743098	0.461319	0.548438
241403_at	CLK4	CDC-like kinase 4	5q35	57396	AA468591	-4.37422	2.07766e-05	4.83567e-05	-2.81743	0.00592856	0.0131945	-0.648058	0.521315	0.67085	-4.60817	3.19289e-05	0.000166181
223033_s_at	SCYL1	SCY1-like 1 (S. cerevisiae)	11q13	57410	AF297709	2.31891	0.0215109	0.0306438	-0.283892	0.777133	0.818572	0.219694	0.826748	0.872972	1.86974	0.0664394	0.112032	*
1559529_at	PTK2	PTK2 protein tyrosine kinase 2	8q24-qter	5747	BC043202	-0.873167	0.383727	0.43724	-0.859447	0.392675	0.477129	0.382151	0.704535	0.801544	-0.417888	0.678462	0.736393
206482_at	PTK6	PTK6 protein tyrosine kinase 6	20q13.3	5753	NM_005975	-7.73806	6.71295e-13	4.30802e-12	-6.31845	1.46205e-08	1.28855e-07	-4.04708	0.000338653	0.0026029	0.0819635	0.935039	0.950863
228342_s_at	ALPK3	alpha-kinase 3	15q25.2	57538	AA843297	-3.27113	0.00128708	0.00225666	-0.87109	0.38588	0.469736	-2.71977	0.0104997	0.0387727	-4.12663	0.000206109	0.000774078
207011_s_at	PTK7	PTK7 protein tyrosine kinase 7	6p21.1-p12.2	5754	NM_002821	4.91951	1.98096e-06	5.38853e-06	4.91968	5.15725e-06	2.64259e-05	0.434565	0.666308	0.785182	1.06237	0.293218	0.37929	*
227454_at	TAOK1	TAO kinase 1	17q11.2	57551	AB037782	-2.96132	0.00347181	0.00566634	-3.73043	0.000313244	0.0010564	-2.57416	0.0139372	0.0490027	-2.3633	0.0203852	0.0407089
214007_s_at	TWF1	twinfilin, actin-binding protein, homolog 1 (Drosophila)	12q12	5756	AW665024	-3.39982	0.000828642	0.0014884	-0.51736	0.606486	0.681781	-0.231793	0.818133	0.870831	1.56906	0.124222	0.187497
230112_at	MARCH4	membrane-associated ring finger (C3HC4) 4	2q35	57574	AB037820	0.836327	0.404347	0.456877	-3.19176	0.00249741	0.00620598	-0.645823	0.521659	0.67085	0.273753	0.786188	0.826184
218145_at	TRIB3	tribbles homolog 3 (Drosophila)	20p13-p12.2	57761	NM_021158	-2.91526	0.00402418	0.00653558	-3.47085	0.000755482	0.00218067	-6.29482	1.9504e-07	6.84292e-06	0.365529	0.716337	0.76003
55065_at	MARK4	MAP/microtubule affinity-regulating kinase 4	19q13.3	57787	AL120554	0.881308	0.379318	0.433039	-1.0438	0.299667	0.379464	0.5074	0.614886	0.743034	1.71843	0.0913888	0.145211
1569323_at	PTPRG	protein tyrosine phosphatase, receptor type, G	3p21-p14	5793	BU853579	-7.5099	3.59298e-12	2.1396e-11	-1.11842	0.267205	0.349056	-2.11789	0.0421329	0.115082	-3.65547	0.000937564	0.00275435
227396_at	PTPRJ	protein tyrosine phosphatase, receptor type, J	11p11.2	5795	AI631833	2.00323	0.0466391	0.0629152	3.80027	0.000306721	0.00105537	1.84319	0.0724064	0.170323	2.52393	0.015093	0.0315711	*
217791_s_at	ALDH18A1	aldehyde dehydrogenase 18 family, member A1	10q24.3	5832	NM_002860	2.89937	0.00419954	0.00678704	3.23729	0.00186316	0.00481073	0.643222	0.52458	0.673296	3.62591	0.000785572	0.00242958	*
204936_at	MAP4K2	mitogen-activated protein kinase kinase kinase kinase 2	11q13	5871	NM_004579	5.8913	1.82019e-08	6.43393e-08	1.90458	0.0604688	0.100427	2.88236	0.00599028	0.0258796	5.1265	4.22994e-06	2.85305e-05	*
1567458_s_at	RAC1	ras-related C3 botulinum toxin substrate 1 (rho family, small GTP binding protein Rac1)	7p22	5879	AJ012502	1.98362	0.0488055	0.0657035	2.92338	0.00489194	0.0111503	0.140148	0.889205	0.924159	3.29073	0.00194037	0.00521376	*
205130_at	RAGE	renal tumor antigen	14q32	5891	NM_014226	-1.00272	0.317666	0.370985	-0.141458	0.887724	0.913997	0.423683	0.673054	0.787615	-0.674559	0.502739	0.587121
1557675_at	RAF1	v-raf-1 murine leukemia viral oncogene homolog 1	3p25	5894	BI496583	-2.45937	0.0148581	0.0216804	0.38892	0.698362	0.76049	1.2561	0.216079	0.382917	-3.15954	0.00285828	0.00732296
228109_at	RASGRF2	Ras protein-specific guanine nucleotide-releasing factor 2	5q13	5924	AI912976	-6.62867	4.54043e-10	2.05563e-09	-0.856612	0.394578	0.478561	-2.28172	0.0297443	0.090188	-4.67255	4.39903e-05	0.00021539
211421_s_at	RET	ret proto-oncogene	10q11.2	5979	M31213	-9.49392	9.72171e-17	8.23852e-16	-9.60876	1.03705e-13	2.98039e-12	-4.83417	4.91519e-05	0.000532613	-1.98822	0.0537269	0.093951
210541_s_at	TRIM27	tripartite motif-containing 27	6p22	5987	AF230394	2.75847	0.0064042	0.0100263	3.18664	0.0021137	0.00537368	-0.82429	0.413374	0.582602	3.66561	0.000475955	0.00157303	*
229285_at	RNASEL	ribonuclease L (2',5'-oligoisoadenylate synthetase-dependent)	1q25	6041	AI669749	-6.51758	6.87959e-10	3.01153e-09	-1.02422	0.309811	0.390067	-4.72521	2.67573e-05	0.000333709	-2.44025	0.0192767	0.0386118
214911_s_at	BRD2	bromodomain containing 2	6p21.3	6046	S78771	0.110508	0.912129	0.917682	-2.2467	0.0277298	0.0503112	1.94632	0.0579982	0.146895	-1.62763	0.11009	0.170649
214578_s_at	ROCK1	Rho-associated, coiled-coil containing protein kinase 1	18q11.1	6093	AV683882	2.01378	0.0455436	0.061563	2.79496	0.00665771	0.0146435	1.97159	0.0561649	0.143895	2.59005	0.012393	0.0263401	*
205191_at	RP2	retinitis pigmentosa 2 (X-linked recessive)	Xp11.4-p11.21	6102	NM_006915	-1.00924	0.314239	0.367632	1.71127	0.0910038	0.1446	-0.85729	0.397293	0.564754	0.755974	0.454318	0.542165
202315_s_at	BCR	breakpoint cluster region	22q11|22q11.23	613	NM_004327	7.40896	4.66294e-12	2.72761e-11	2.64154	0.0100045	0.0209271	0.705717	0.484206	0.643864	4.38419	5.3764e-05	0.000255977	*
203379_at	RPS6KA1	ribosomal protein S6 kinase, 90kDa, polypeptide 1	1p	6195	NM_002953	6.50682	8.77842e-10	3.74357e-09	5.22964	1.88565e-06	1.03868e-05	2.74343	0.00992925	0.0372911	6.10078	1.68417e-07	1.54616e-06	*
212912_at	RPS6KA2	ribosomal protein S6 kinase, 90kDa, polypeptide 2	6q27	6196	AI992251	-2.37863	0.018533	0.0266311	1.26941	0.207344	0.286724	-1.11022	0.272267	0.44447	-5.84932	2.31585e-07	2.09695e-06
203843_at	RPS6KA3	ribosomal protein S6 kinase, 90kDa, polypeptide 3	Xp22.2-p22.1	6197	AA906056	9.73771	2.68347e-18	2.86093e-17	7.39463	2.95755e-10	3.68856e-09	4.10994	0.000204748	0.00173511	2.63903	0.0120229	0.025636	*
226660_at	RPS6KB1	ribosomal protein S6 kinase, 70kDa, polypeptide 1	17q23.1	6198	AI142096	-3.80485	0.00019973	0.000395274	-4.58717	2.60016e-05	0.000110884	-2.30394	0.0278088	0.0851144	-0.934316	0.356592	0.447262
203777_s_at	RPS6KB2	ribosomal protein S6 kinase, 70kDa, polypeptide 2	11q13.1	6199	NM_003952	4.50195	1.32235e-05	3.17846e-05	-3.66586	0.000551649	0.00163516	0.181445	0.856994	0.896318	4.46444	6.37692e-05	0.000288709	*
205870_at	BDKRB2	bradykinin receptor B2	14q32.1-q32.2	624	NM_000623	-1.27588	0.203721	0.24937	-3.64652	0.00048922	0.00152535	-2.49574	0.0183346	0.0602942	-0.381306	0.705349	0.756877
216976_s_at	RYK	RYK receptor-like tyrosine kinase	3q22	6259	X96588	2.2813	0.0237526	0.0336919	3.88964	0.000195332	0.000694164	2.18439	0.0355293	0.100793	1.59406	0.116645	0.177699	*
206106_at	MAPK12	mitogen-activated protein kinase 12	22q13.33	6300	AL022328	6.57895	5.86119e-10	2.60017e-09	-0.000799822	0.999364	0.999973	4.0448	0.000135501	0.00124398	3.85747	0.000241492	0.000884142	*
216598_s_at	CCL2	chemokine (C-C motif) ligand 2	17q11.2-q12	6347	S69738	9.45679	1.85596e-17	1.75256e-16	7.76782	1.77365e-11	3.13604e-10	2.12358	0.0402018	0.111186	3.48586	0.001101	0.00321958	*
204103_at	CCL4	chemokine (C-C motif) ligand 4	17q12	6351	NM_002984	5.94977	1.3553e-08	4.86878e-08	7.69361	5.34146e-12	1.00877e-10	1.33442	0.189993	0.350798	4.2791	0.000101966	0.00043205	*
206255_at	BLK	B lymphoid tyrosine kinase	8p23-p22	640	NM_001715	4.8467	2.9517e-06	7.74236e-06	2.77886	0.00629644	0.0139196	0.614371	0.542034	0.685056	1.13677	0.260998	0.346425	*
57540_at	RBKS	ribokinase	2p23.3	64080	AI823980	-9.50097	2.61008e-17	2.42995e-16	-6.02092	6.57835e-08	4.99803e-07	-2.57674	0.0148378	0.0513498	1.06494	0.29262	0.37929
203265_s_at	MAP2K4	mitogen-activated protein kinase kinase 4	17p11.2	6416	AA810268	-2.25683	0.0253903	0.0357847	0.784127	0.43562	0.521639	1.05818	0.297685	0.470741	1.26792	0.210777	0.293313
201739_at	SGK1	serum/glucocorticoid regulated kinase 1	6q23	6446	NM_005627	7.35014	6.53683e-12	3.72487e-11	6.64961	1.01653e-08	9.18144e-08	2.21324	0.033498	0.0967586	2.0368	0.049193	0.0871758	*
201469_s_at	SHC1	SHC (Src homology 2 domain containing) transforming protein 1	1q21	6464	AI809967	-1.30234	0.194452	0.239354	1.45901	0.148387	0.214729	-0.0548694	0.956401	0.965162	-0.887021	0.379765	0.471851
219092_s_at	IPPK	inositol 1,3,4,5,6-pentakisphosphate 2-kinase	9q21.33-q22.31	64768	NM_022755	0.812602	0.41753	0.470785	-2.28323	0.0243221	0.0447824	0.111774	0.911574	0.939639	4.93087	4.30113e-06	2.87176e-05	*
218421_at	CERK	ceramide kinase	22q13.31	64781	NM_022766	6.4639	1.03408e-09	4.35367e-09	3.9575	0.000182673	0.000656233	2.05103	0.0482768	0.129194	1.69624	0.0978333	0.153605	*
209018_s_at	PINK1	PTEN induced putative kinase 1	1p36	65018	BF432478	-3.79313	0.000202551	0.00039966	-1.38053	0.171257	0.243443	-2.27251	0.0274478	0.0847805	-3.30433	0.0016388	0.0045171
39313_at	WNK1	WNK lysine deficient protein kinase 1	12p13.3	65125	AB002342	-1.86109	0.0643803	0.0849409	-1.11778	0.267155	0.349056	0.561082	0.578085	0.710823	-0.638669	0.526496	0.607354
229158_at	WNK4	WNK lysine deficient protein kinase 4	17q21-q22	65266	AW082836	-12.8072	4.5453e-25	1.00148e-23	-7.76312	1.65633e-10	2.32944e-09	-3.34911	0.00211693	0.0118159	-5.38081	6.85672e-06	4.27575e-05
232282_at	WNK3	WNK lysine deficient protein kinase 3	Xp11.23-p11.21	65267	H06509	6.94034	1.10167e-10	5.35442e-10	3.04263	0.00304123	0.0073367	8.52186	2.2838e-13	7.54795e-11	1.43924	0.157106	0.228236	*
227217_at	WNK2	WNK lysine deficient protein kinase 2	9q22.3	65268	AI637586	5.21746	5.26601e-07	1.5822e-06	3.24109	0.00156099	0.00417739	4.53046	2.77361e-05	0.000339511	1.31773	0.195367	0.275935	*
213578_at	BMPR1A	bone morphogenetic protein receptor, type IA	10q22.3	657	AI678679	2.27339	0.0242921	0.03431	1.58504	0.1163	0.176318	1.37069	0.178074	0.33727	1.87196	0.0688847	0.1154	*
210523_at	BMPR1B	bone morphogenetic protein receptor, type IB	4q22-q24	658	D89675	-8.99898	2.44009e-14	1.7343e-13	-6.23715	1.13157e-07	7.95707e-07	-1.52445	0.140305	0.283614	-1.78008	0.0855562	0.136855
231873_at	BMPR2	bone morphogenetic protein receptor, type II (serine/threonine kinase)	2q33-q34	659	AL046696	-5.09579	8.86046e-07	2.52447e-06	-0.59659	0.552559	0.638534	-0.988098	0.328939	0.497549	-2.50915	0.0166832	0.0342472
206464_at	BMX	BMX non-receptor tyrosine kinase	Xp22.2	660	NM_001721	0.0550057	0.956221	0.957669	0.895579	0.372096	0.455473	-0.249311	0.8036	0.866525	-3.14224	0.00253453	0.00651877
213324_at	SRC	v-src sarcoma (Schmidt-Ruppin A-2) viral oncogene homolog (avian)	20q12-q13	6714	AK024281	5.40329	2.08629e-07	6.56683e-07	0.319846	0.749696	0.798085	1.54159	0.129782	0.266417	2.47584	0.015873	0.0330979	*
243829_at	BRAF	v-raf murine sarcoma viral oncogene homolog B1	7q34	673	AW613053	-3.19552	0.001648	0.0028368	-1.49459	0.13987	0.204621	1.31507	0.195154	0.359323	-0.428328	0.67101	0.730704
202200_s_at	SRPK1	SFRS protein kinase 1	6p21.3-p21.2	6732	NM_003137	16.0705	1.33935e-36	1.10664e-34	7.53448	2.39385e-10	3.10262e-09	4.82688	2.19899e-05	0.000287982	9.65289	6.22865e-12	1.4197e-10	*
1558254_s_at	SRPK2	SFRS protein kinase 2	7q22-q31.1	6733	BU155802	-1.01743	0.310354	0.364377	0.299911	0.765123	0.809194	1.36051	0.180416	0.339758	1.38143	0.173066	0.248149
204634_at	NEK4	NIMA (never in mitosis gene a)-related kinase 4	3p21.1	6787	NM_003157	-4.37813	2.04163e-05	4.7686e-05	-1.60371	0.113216	0.173231	-0.37026	0.713051	0.805687	1.78711	0.0800671	0.129287
204068_at	STK3	serine/threonine kinase 3 (STE20 homolog, yeast)	8q22.2	6788	NM_006281	3.11435	0.00214629	0.00358257	-0.341752	0.733568	0.787157	1.47425	0.148784	0.298019	4.65629	2.33144e-05	0.000127362	*
243981_at	STK4	serine/threonine kinase 4	20q11.2-q13.2	6789	AI763206	0.849925	0.396514	0.448794	1.01253	0.3139	0.394464	-0.914702	0.364927	0.532648	-1.65001	0.105291	0.163759
208079_s_at	AURKA	aurora kinase A	20q13.2-q13.3	6790	NM_003158	14.5439	3.28986e-31	1.81217e-29	0.975448	0.332512	0.412849	2.64322	0.0119268	0.0423849	13.1089	8.8272e-16	4.1677e-14	*
40420_at	STK10	serine/threonine kinase 10	5q35.1	6793	AB015718	4.56773	9.21362e-06	2.27246e-05	3.6778	0.000389756	0.00126911	-1.26269	0.213522	0.380425	1.10494	0.275111	0.362248	*
231017_at	STK11	serine/threonine kinase 11	19p13.3	6794	AI914604	-1.63662	0.103441	0.133284	-3.19292	0.00199606	0.00509419	-0.576216	0.567824	0.706839	-2.61794	0.0116938	0.0250149
211107_s_at	AURKC	aurora kinase C	19q13.43	6795	AB017332	2.53537	0.012159	0.01798	0.319551	0.74979	0.798085	0.350348	0.727391	0.812208	1.77475	0.080193	0.129287	*
244023_at	SYK	spleen tyrosine kinase	9q22	6850	AW467357	3.44795	0.000711532	0.0012921	3.58166	0.000546751	0.00163516	0.96261	0.34049	0.510348	0.799217	0.427677	0.520615	*
216711_s_at	TAF1	TAF1 RNA polymerase II, TATA box binding protein (TBP)-associated factor, 250kDa	Xq13.1	6872	M73444	-1.98041	0.0491735	0.0660643	-1.09515	0.276502	0.357667	0.871467	0.388188	0.5566	-0.756795	0.452646	0.542027
206853_s_at	MAP3K7	mitogen-activated protein kinase kinase kinase 7	6q16.1-q16.3	6885	AL121964	3.74645	0.000241348	0.000471985	2.88963	0.00518463	0.0117364	2.77136	0.00872296	0.0339169	2.73435	0.0094388	0.0207277	*
205504_at	BTK	Bruton agammaglobulinemia tyrosine kinase	Xq21.33-q22	695	NM_000061	5.44712	1.64372e-07	5.19854e-07	3.18295	0.00191777	0.00493248	0.934279	0.356124	0.523106	3.54631	0.000832363	0.00251229	*
209642_at	BUB1	budding uninhibited by benzimidazoles 1 homolog (yeast)	2q14	699	AF043294	16.5162	4.99284e-38	4.71466e-36	5.52281	3.19234e-07	2.08924e-06	4.61329	5.12164e-05	0.000546033	16.0067	6.08389e-23	1.94384e-20	*
203755_at	BUB1B	budding uninhibited by benzimidazoles 1 homolog beta (yeast)	15q15	701	NM_001211	13.9657	1.52354e-29	6.71374e-28	3.35376	0.00122091	0.0033757	3.29476	0.00238631	0.012824	10.6515	3.5087e-12	8.58983e-11	*
206702_at	TEK	TEK tyrosine kinase, endothelial	9p21	7010	NM_000459	-5.13097	7.37759e-07	2.16737e-06	-1.05341	0.295284	0.376075	-2.11227	0.0417559	0.114525	-6.97389	1.80888e-08	2.29936e-07
204106_at	TESK1	testis-specific kinase 1	9p13	7016	NM_006285	2.57354	0.0108631	0.0163565	-1.4372	0.154042	0.221834	-0.0846533	0.933	0.952665	0.769538	0.445151	0.536911	*
224793_s_at	TGFBR1	transforming growth factor, beta receptor 1	9q22	7046	AA604375	-1.82592	0.0695067	0.0913398	3.30611	0.00163401	0.00435518	-4.28474	0.000154394	0.00136072	-0.418497	0.678164	0.736393	*
208944_at	TGFBR2	transforming growth factor, beta receptor II (70/80kDa)	3p22	7048	D50683	0.242328	0.8088	0.823754	3.94427	0.000219135	0.000774589	-0.281762	0.779788	0.847763	-4.42389	7.60178e-05	0.000334985	*
204468_s_at	TIE1	tyrosine kinase with immunoglobulin-like and EGF-like domains 1	1p34-p33	7075	NM_005424	-2.6275	0.00934668	0.0142683	0.461241	0.645597	0.716006	-0.816206	0.419348	0.586024	-7.31431	7.49181e-09	1.03168e-07
1554408_a_at	TK1	thymidine kinase 1, soluble	17q23.2-q25.3	7083	BC007986	7.43167	4.47082e-12	2.63858e-11	1.2528	0.213305	0.291914	0.708781	0.483543	0.643864	10.5649	1.67084e-14	5.52211e-13	*
204276_at	TK2	thymidine kinase 2, mitochondrial	16q22-q23.1	7084	BE895437	-6.16042	4.67923e-09	1.75737e-08	-3.04626	0.00293222	0.00709964	-2.70467	0.00984255	0.0372911	-7.01466	8.8996e-10	1.47066e-08
210176_at	TLR1	toll-like receptor 1	4p14	7096	AL050262	7.00342	4.73882e-11	2.39111e-10	8.95347	3.41841e-14	1.07598e-12	3.03223	0.00419044	0.0188918	4.27919	8.63066e-05	0.000372867	*
206271_at	TLR3	toll-like receptor 3	4q35	7098	NM_003265	-0.264145	0.791977	0.814147	2.73026	0.00772235	0.0166813	-0.716931	0.478534	0.642953	2.08151	0.0415863	0.0759352	*
221060_s_at	TLR4	toll-like receptor 4	9q32-q33	7099	NM_003266	1.83692	0.0678922	0.0893959	1.93408	0.0560919	0.0941034	-0.944497	0.351695	0.518907	-0.0430973	0.965856	0.971736
231403_at	TRIO	triple functional domain (PTPRF interacting)	5p15.2	7204	N21108	-4.32355	2.52499e-05	5.79521e-05	-2.60219	0.0111715	0.0231486	-0.721118	0.475215	0.641055	-5.18807	4.77103e-06	3.12242e-05
204822_at	TTK	TTK protein kinase	6q13-q21	7272	NM_003318	17.2886	1.40967e-39	3.10597e-37	7.02958	7.6196e-10	8.53654e-09	5.14502	1.10801e-05	0.00017438	15.2354	1.07979e-18	1.18957e-16	*
208195_at	TTN	titin	2q31	7273	NM_003319	3.67891	0.000328361	0.000625495	3.19014	0.00176177	0.00458477	0.309765	0.757593	0.833642	-0.154361	0.877919	0.905311	*
212401_s_at	CDC2L2	cell division cycle 2-like 2 (PITSLRE proteins)	1p36.33	728642	AI767436	3.43568	0.000732715	0.00132692	0.292096	0.771012	0.814119	2.41146	0.0206036	0.0665586	0.406357	0.686302	0.740042	*
205546_s_at	TYK2	tyrosine kinase 2	19p13.2	7297	NM_003331	3.04051	0.00271047	0.00450156	0.171108	0.864509	0.891483	0.94476	0.351442	0.518907	0.467698	0.642017	0.70377	*
211432_s_at	TYRO3	TYRO3 protein tyrosine kinase	15q15.1-q21.1	7301	U05682	9.55097	9.00263e-18	8.75108e-17	2.31393	0.0233962	0.0438099	1.58227	0.123021	0.255714	2.5219	0.0162855	0.0338513	*
232180_at	UGP2	UDP-glucose pyrophosphorylase 2	2p14-p13	7360	U00954	5.95105	1.4007e-08	5.00468e-08	5.29038	7.47412e-07	4.70513e-06	3.39213	0.00129259	0.00798507	0.014624	0.98838	0.989878	*
209825_s_at	UCK2	uridine-cytidine kinase 2	1q23	7371	BC002906	11.6623	8.52628e-24	1.70784e-22	6.66841	1.28786e-09	1.39554e-08	4.37454	7.18555e-05	0.000730715	11.5213	7.66099e-17	5.06392e-15	*
203856_at	VRK1	vaccinia related kinase 1	14q32	7443	NM_003384	9.71139	3.56523e-18	3.68221e-17	2.76862	0.00718832	0.0156814	2.08723	0.0432083	0.117052	7.84473	4.45696e-10	7.9623e-09	*
205126_at	VRK2	vaccinia related kinase 2	2p16-p15	7444	NM_006296	7.49909	2.73054e-12	1.68681e-11	4.63039	1.55141e-05	7.07231e-05	3.28132	0.00212723	0.0118159	9.50145	4.60628e-13	1.26865e-11	*
215711_s_at	WEE1	WEE1 homolog (S. pombe)	11p15.3-p15.1	7465	AJ277546	3.01071	0.00298389	0.00489417	1.71783	0.0890569	0.141847	1.25004	0.217419	0.384262	2.90201	0.00542147	0.0128444	*
202932_at	YES1	v-yes-1 Yamaguchi sarcoma viral oncogene homolog 1	18p11.31-p11.21	7525	NM_005433	9.38736	3.45536e-17	3.17221e-16	8.84278	1.14489e-13	3.15323e-12	4.05617	0.000244012	0.00201615	5.41792	1.73439e-06	1.33306e-05	*
242325_at	YWHAH	tyrosine 3-monooxygenase/tryptophan 5-monooxygenase activation protein, eta polypeptide	22q12.3	7533	AA909983	-0.865783	0.387755	0.440388	-0.381649	0.703421	0.762231	0.827294	0.412527	0.582602	-0.48864	0.626631	0.694972
1555613_a_at	ZAP70	zeta-chain (TCR) associated protein kinase 70kDa	2q12	7535	AB083211	5.81924	2.78772e-08	9.587e-08	5.56689	1.41789e-07	9.86556e-07	-1.03621	0.305902	0.473735	0.383455	0.703029	0.755613	*
205447_s_at	MAP3K12	mitogen-activated protein kinase kinase kinase 12	12q13	7786	BE222201	-9.05071	2.52191e-16	2.058e-15	-7.63762	6.16837e-11	9.4943e-10	-3.21364	0.00249038	0.0130723	-6.90116	1.45934e-08	1.89142e-07
1007_s_at	DDR1	discoidin domain receptor tyrosine kinase 1	6p21.3	780	U48705	-3.37558	0.000925587	0.00165244	-2.76767	0.00666824	0.0146435	-2.01191	0.0486885	0.129771	0.772563	0.443583	0.53603
202788_at	MAPKAPK3	mitogen-activated protein kinase-activated protein kinase 3	3p21.3	7867	NM_004635	0.534215	0.593848	0.644554	1.79028	0.07664	0.123861	-0.354817	0.724618	0.812208	3.94379	0.000242102	0.000884142	*
219365_s_at	CAMKV	CaM kinase-like vesicle-associated	3p21.31	79012	NM_024046	4.63445	7.75252e-06	1.92647e-05	0.848106	0.398718	0.481814	0.121155	0.903987	0.936576	2.85126	0.0062413	0.0144847	*
220599_s_at	CARD14	caspase recruitment domain family, member 14	17q25	79092	NM_024110	-3.79179	0.000206184	0.000405618	-2.26	0.0267225	0.0489296	-2.12559	0.04135	0.113885	-0.470686	0.64035	0.70377
218433_at	PANK3	pantothenate kinase 3	5q34	79646	NM_024594	-8.91544	5.94608e-16	4.679e-15	-5.13762	2.98309e-06	1.57746e-05	-4.08194	0.000256572	0.00209375	-0.475489	0.637296	0.702631
218210_at	FN3KRP	fructosamine-3-kinase-related protein	17q25.3	79672	NM_024619	2.34641	0.0200599	0.0287005	-1.23355	0.21986	0.299644	2.48312	0.0175124	0.0585829	3.83157	0.000336648	0.00115297	*
218942_at	PIP4K2C	phosphatidylinositol-5-phosphate 4-kinase, type II, gamma	12q13.3	79837	NM_024779	-3.3428	0.00100818	0.00178658	-5.44529	9.02822e-07	5.42514e-06	-3.64098	0.000767568	0.00523054	2.0579	0.0451906	0.0816147
219542_at	NEK11	NIMA (never in mitosis gene a)- related kinase 11	3q22.1	79858	NM_024800	-12.0958	4.8172e-25	1.02715e-23	-5.74743	9.78745e-08	7.03207e-07	-4.55841	3.65214e-05	0.000416058	-4.2874	7.98308e-05	0.000347159
220434_at	ADCK4	aarF domain containing kinase 4	19q13.2	79934	NM_024876	-2.87536	0.00451951	0.00726854	0.317467	0.751415	0.798529	0.618382	0.539769	0.683501	0.238767	0.812264	0.846855
213076_at	ITPKC	inositol 1,4,5-trisphosphate 3-kinase C	19q13.1	80271	D38169	2.0336	0.0435034	0.0591682	-0.850717	0.397376	0.481072	1.0063	0.321293	0.490472	3.74694	0.000483951	0.0015915	*
218740_s_at	CDK5RAP3	CDK5 regulatory subunit associated protein 3	17q21.32	80279	NM_025197	-3.59123	0.00042713	0.00079307	-3.70571	0.000421764	0.00135993	-1.47053	0.151039	0.301622	-3.31112	0.00189287	0.00510688
219986_s_at	ACAD10	acyl-Coenzyme A dehydrogenase family, member 10	12q24.12	80724	NM_025247	1.37921	0.169525	0.210631	-3.22955	0.00195897	0.00501892	-1.07799	0.287226	0.4597	-0.671988	0.505596	0.589417
200623_s_at	CALM3	calmodulin 3 (phosphorylase kinase, delta)	19q13.2-q13.3	808	NM_005184	-1.63368	0.10413	0.13391	0.548428	0.585076	0.667936	0.117417	0.907299	0.938536	-1.08118	0.285697	0.372477
221548_s_at	ILKAP	integrin-linked kinase-associated serine/threonine phosphatase 2C	2q37.3	80895	AY024365	4.05394	7.48193e-05	0.000159021	-1.07293	0.286687	0.368678	0.726473	0.47143	0.63725	2.34028	0.0233786	0.0457197	*
209956_s_at	CAMK2B	calcium/calmodulin-dependent protein kinase II beta	22q12|7p14.3-p14.1	816	U23460	-5.65083	8.16852e-08	2.6598e-07	-6.37962	3.4346e-08	2.76862e-07	-2.01129	0.0526543	0.137567	-2.3514	0.024224	0.046819
233647_s_at	CDADC1	cytidine and dCMP deaminase domain containing 1	13q14.2	81602	AL138875	-0.370466	0.711572	0.741875	0.50567	0.614124	0.689195	1.78481	0.0805713	0.184922	-0.0615603	0.951058	0.963011
1556560_a_at	TSSK3	testis-specific serine kinase 3	1p35-p34	81629	BI825578	0.425721	0.670817	0.710593	-0.435921	0.664219	0.734196	0.596943	0.55385	0.694677	-0.447702	0.656869	0.71767
210625_s_at	AKAP1	A kinase (PRKA) anchor protein 1	17q21-q23	8165	U34074	2.82804	0.00521185	0.00824171	0.913273	0.364014	0.446407	2.95603	0.0052793	0.0234203	1.89733	0.0631747	0.107625	*
231793_s_at	CAMK2D	calcium/calmodulin-dependent protein kinase II delta	4q26	817	AA448956	3.70719	0.00027812	0.000539112	3.14103	0.00228823	0.00572925	-0.325913	0.746343	0.826353	-0.125931	0.900337	0.922671	*
214322_at	CAMK2G	calcium/calmodulin-dependent protein kinase II gamma	10q22	818	AA284757	3.26766	0.00130519	0.00227634	0.570694	0.569681	0.65322	-0.425461	0.673327	0.787615	-1.91959	0.0598837	0.102282	*
204510_at	CDC7	cell division cycle 7 homolog (S. cerevisiae)	1p22	8317	NM_003503	12.3022	1.09546e-25	2.89641e-24	3.319	0.00137228	0.00371753	3.34068	0.00197588	0.0112591	9.18229	3.9642e-12	9.35833e-11	*
223142_s_at	UCK1	uridine-cytidine kinase 1	9q34.13	83549	AF237290	1.19782	0.232547	0.281526	-0.078455	0.937639	0.953507	-1.28561	0.206123	0.374009	1.84744	0.070615	0.117278
223534_s_at	RPS6KL1	ribosomal protein S6 kinase-like 1	14q24.3	83694	BC004540	-1.41225	0.159593	0.199039	-3.7203	0.00034058	0.00112562	-1.23716	0.224451	0.392493	0.644939	0.521983	0.605317
224450_s_at	RIOK1	RIO kinase 1 (yeast)	6p24.3	83732	BC006104	13.3347	8.22378e-28	2.71796e-26	6.86966	7.9577e-10	8.76673e-09	7.04676	7.3442e-09	4.41319e-07	10.0373	7.51327e-15	2.61383e-13	*
206197_at	NME5	non-metastatic cells 5, protein expressed in (nucleoside-diphosphate kinase)	5q31	8382	NM_003551	-13.4344	1.98568e-27	6.25017e-26	-10.0431	5.04857e-15	2.22474e-13	-2.23898	0.0324953	0.0958902	-4.59367	5.44945e-05	0.000255977
223759_s_at	GSG2	germ cell associated 2 (haspin)	17p13	83903	AB039834	10.1716	1.25495e-18	1.40597e-17	4.05133	8.95823e-05	0.000342277	5.84586	1.82113e-07	6.84292e-06	8.40035	1.0647e-11	2.27022e-10	*
223852_s_at	STK40	serine/threonine kinase 40	1p34.3	83931	BC005169	4.12273	5.68778e-05	0.000123054	4.44601	2.74855e-05	0.000115719	0.125832	0.90061	0.934542	3.48746	0.00087298	0.00259003	*
207391_s_at	PIP5K1A	phosphatidylinositol-4-phosphate 5-kinase, type I, alpha	1q22-q24	8394	NM_003557	2.69159	0.00782866	0.0120623	1.19985	0.233455	0.31301	1.89661	0.0654781	0.160357	4.34745	6.36998e-05	0.000288709	*
201080_at	PIP4K2B	phosphatidylinositol-5-phosphate 4-kinase, type II, beta	17q12	8396	BF338509	-3.9847	9.89242e-05	0.00020434	-4.01394	0.000131801	0.000486708	-3.28335	0.00273676	0.0138555	-4.42319	5.54736e-05	0.000258226
229854_at	OBSCN	obscurin, cytoskeletal calmodulin and titin-interacting RhoGEF	1q42.13	84033	AW614056	7.06258	3.84808e-11	1.97177e-10	3.70923	0.000354253	0.00116498	6.86	6.73601e-09	4.41319e-07	1.61968	0.112756	0.173734	*
209333_at	ULK1	unc-51-like kinase 1 (C. elegans)	12q24.3	8408	AB018265	-0.9638	0.336425	0.390821	-4.25736	5.45897e-05	0.00021607	-2.61672	0.013135	0.0464291	0.629215	0.531713	0.612303
225165_at	PPP1R1B	protein phosphatase 1, regulatory (inhibitor) subunit 1B	17q12	84152	AK024593	4.30768	2.72603e-05	6.23498e-05	5.74041	7.95763e-08	5.84444e-07	-2.15726	0.0373584	0.10508	-0.293302	0.770285	0.814654	*
223460_at	CAMKK1	calcium/calmodulin-dependent protein kinase kinase 1, alpha	17p13.2	84254	AL136576	1.42522	0.155831	0.195825	-1.05841	0.292468	0.373242	1.27626	0.208977	0.374347	1.04366	0.30272	0.390816
215188_at	STK24	serine/threonine kinase 24 (STE20 homolog, yeast)	13q31.2-q32.3	8428	AF339785	1.05544	0.292627	0.348516	1.20704	0.230357	0.311801	1.85617	0.0698237	0.165425	0.576523	0.566582	0.647617
210151_s_at	DYRK3	dual-specificity tyrosine-(Y)-phosphorylation regulated kinase 3	1q32.1	8444	AF186773	1.32663	0.186464	0.229949	1.60405	0.111606	0.171962	1.65275	0.105432	0.229246	2.35814	0.0213951	0.0424689	*
1552504_a_at	BRSK1	BR serine/threonine kinase 1	19q13.4	84446	NM_032430	4.66955	6.09811e-06	1.55033e-05	-0.359226	0.720235	0.775367	1.99443	0.054776	0.140883	2.50933	0.0166503	0.0342472	*
202971_s_at	DYRK2	dual-specificity tyrosine-(Y)-phosphorylation regulated kinase 2	12q15	8445	NM_006482	-0.479492	0.632207	0.678391	0.896334	0.373189	0.455966	0.439517	0.662452	0.785182	-2.34836	0.0226502	0.0445588
228565_at	KIAA1804	mixed lineage kinase 4	1q42	84451	AI809005	13.9783	1.81466e-30	9.12964e-29	9.80329	4.67382e-16	3.08939e-14	8.91277	2.32457e-11	3.07308e-09	8.80211	9.75181e-12	2.14865e-10	*
230191_at	TTBK1	tau tubulin kinase 1	6p21.1	84630	H04790	1.93008	0.0551665	0.0733703	-2.84071	0.00599647	0.0133009	-1.04042	0.305196	0.473735	1.53626	0.133658	0.198089
214464_at	CDC42BPA	CDC42 binding protein kinase alpha (DMPK-like)	1q42.11	8476	NM_003607	-2.16357	0.0318167	0.0442754	-2.98989	0.0036684	0.00869109	1.01146	0.318877	0.489043	-2.2806	0.0276823	0.0528845
218311_at	MAP4K3	mitogen-activated protein kinase kinase kinase kinase 3	2p22.1	8491	NM_003618	-2.8722	0.00456695	0.00730933	0.40425	0.687336	0.753448	-0.225235	0.822972	0.872617	0.374132	0.71026	0.756887
202743_at	PIK3R3	phosphoinositide-3-kinase, regulatory subunit 3 (gamma)	1p34.1	8503	BE622627	-4.11331	5.90192e-05	0.000127074	-0.315671	0.752988	0.798917	-3.41606	0.00142637	0.0085099	1.18434	0.241561	0.326527
202491_s_at	IKBKAP	inhibitor of kappa light polypeptide gene enhancer in B-cells, kinase complex-associated protein	9q31	8518	NM_003640	-3.09572	0.00229282	0.00381752	0.377155	0.707506	0.764153	-0.924183	0.361826	0.530303	0.524057	0.602912	0.674229
207556_s_at	DGKZ	diacylglycerol kinase, zeta 104kDa	11p11.2	8525	NM_003646	6.0749	7.13616e-09	2.60608e-08	1.95779	0.0534206	0.0905411	1.07561	0.288737	0.459893	1.30763	0.19646	0.276887	*
208072_s_at	DGKD	diacylglycerol kinase, delta 130kDa	2q37.1	8527	NM_003648	-8.7119	1.81501e-15	1.37899e-14	-4.26597	5.2963e-05	0.000212173	-5.31361	6.74495e-06	0.000127383	-5.8841	2.47394e-07	2.18036e-06
1558556_at	CAMK1	calcium/calmodulin-dependent protein kinase I	3p25.3	8536	AL041824	-4.39297	1.92242e-05	4.53828e-05	-1.8827	0.0632609	0.104723	0.533144	0.596726	0.728225	-3.23409	0.00227215	0.00595988
231792_at	MYLK2	myosin light chain kinase 2	20q13.31	85366	AF325549	1.47835	0.14106	0.17794	-0.941702	0.349185	0.429017	-1.01098	0.31994	0.489537	1.63265	0.111595	0.172347
212871_at	MAPKAPK5	mitogen-activated protein kinase-activated protein kinase 5	12q24.12-q24.13	8550	NM_003668	6.35484	1.67253e-09	6.78246e-09	1.26241	0.211299	0.290371	2.82138	0.00698858	0.0286923	6.63534	2.98249e-08	3.45865e-07	*
203468_at	CDK10	cyclin-dependent kinase 10	16q24	8558	NM_003674	2.45073	0.0152182	0.0221003	-1.50044	0.138312	0.203461	0.845449	0.402731	0.571256	-1.23368	0.224628	0.309977	*
218019_s_at	PDXK	pyridoxal (pyridoxine, vitamin B6) kinase	21q22.3	8566	NM_021941	9.59506	7.90417e-18	7.798e-17	11.1607	7.82924e-21	1.29378e-18	5.40123	4.12568e-06	8.52212e-05	4.27531	5.67115e-05	0.000260322	*
1560720_at	MKNK1	MAP kinase interacting serine/threonine kinase 1	1p33	8569	AI023699	-4.94468	1.74986e-06	4.7994e-06	-3.33777e-05	0.999973	0.999973	-0.87663	0.387297	0.556529	-2.07264	0.0455869	0.0821061
207620_s_at	CASK	calcium/calmodulin-dependent serine protein kinase (MAGUK family)	Xp11.4	8573	NM_003688	3.74199	0.000244907	0.000477388	2.24025	0.0277815	0.0503112	1.89501	0.0646485	0.15945	4.16699	0.000103293	0.000434885	*
237107_at	PRKRA	protein kinase, interferon-inducible double stranded RNA dependent activator	2q31.2	8575	AA279462	-2.75928	0.00641622	0.0100263	-1.95156	0.053623	0.0906516	0.0554664	0.955975	0.965162	-3.65827	0.000495327	0.00160496
209622_at	STK16	serine/threonine kinase 16	2q34-q37	8576	AB020739	-4.73411	4.48043e-06	1.1614e-05	-4.08302	0.000100146	0.000380438	-3.04214	0.00479773	0.0214277	-0.801448	0.427375	0.520615
207319_s_at	CDC2L5	cell division cycle 2-like 5 (cholinesterase-related cell division controller)	7p13	8621	NM_003718	-3.33327	0.00104006	0.00183328	-0.643288	0.521774	0.606887	-1.79509	0.0811545	0.185126	-1.51896	0.136546	0.201917
205790_at	SKAP1	src kinase associated phosphoprotein 1	17q21.32	8631	NM_003726	-5.35627	2.55161e-07	7.95573e-07	-3.7642	0.000337449	0.00112087	-1.70768	0.0964855	0.21259	-0.69048	0.492435	0.578152
217971_at	MAPKSP1	MAPK scaffold protein 1	4q23	8649	NM_021970	-2.56149	0.0112383	0.0168447	-0.327483	0.744353	0.794859	-1.76358	0.0861473	0.193685	2.27067	0.0291502	0.0550522
210001_s_at	SOCS1	suppressor of cytokine signaling 1	16p13.13	8651	AB005043	9.70734	4.65808e-18	4.73691e-17	8.72333	1.20785e-14	4.6964e-13	1.87699	0.0676256	0.163141	5.31456	1.8898e-06	1.43582e-05	*
217149_x_at	TNK1	tyrosine kinase, non-receptor, 1	17p13.1	8711	AF097738	-5.51228	1.29745e-07	4.14307e-07	-3.58798	0.000620393	0.00182258	-2.0918	0.0442186	0.1193	-1.19063	0.239817	0.325501
209941_at	RIPK1	receptor (TNFRSF)-interacting serine-threonine kinase 1	6p25.2	8737	U50062	0.811791	0.41808	0.470785	2.00197	0.048014	0.0824345	-0.625571	0.535707	0.68027	1.08967	0.280488	0.367134
1555326_a_at	ADAM9	ADAM metallopeptidase domain 9 (meltrin gamma)	8p11.23	8754	AF495383	4.09638	6.3092e-05	0.000134528	1.8375	0.070366	0.115129	0.542724	0.591081	0.724869	1.81931	0.0753288	0.122816	*
209545_s_at	RIPK2	receptor-interacting serine-threonine kinase 2	8q21	8767	AF064824	11.8621	1.09756e-23	2.07282e-22	6.57301	2.66522e-09	2.79637e-08	2.70579	0.00960423	0.0366959	9.98814	5.4009e-14	1.7e-12	*
202129_s_at	RIOK3	RIO kinase 3 (yeast)	18q11.2	8780	AW006290	5.633	6.88667e-08	2.26472e-07	5.29604	1.43794e-06	8.12376e-06	3.94868	0.000321144	0.00252709	4.78721	2.18309e-05	0.000120252	*
231775_at	TNFRSF10A	tumor necrosis factor receptor superfamily, member 10a	8p21	8797	W65310	0.654842	0.513396	0.563712	2.07843	0.0417756	0.0728592	0.367061	0.71561	0.807199	0.511165	0.611726	0.681873
212954_at	DYRK4	dual-specificity tyrosine-(Y)-phosphorylation regulated kinase 4	12p13.32	8798	AF263541	4.47193	1.39402e-05	3.33857e-05	1.67185	0.0977831	0.153163	2.90769	0.00559078	0.0243508	3.55379	0.000620224	0.00196157	*
204995_at	CDK5R1	cyclin-dependent kinase 5, regulatory subunit 1 (p35)	17q11.2	8851	AL567411	3.87742	0.000148	0.000296448	-0.102198	0.918868	0.937302	1.39686	0.170567	0.328498	2.84995	0.00624529	0.0144847	*
204090_at	STK19	serine/threonine kinase 19	6p21.3	8859	NM_004197	0.348074	0.728206	0.755642	-0.535321	0.593933	0.673669	-1.09044	0.284401	0.4597	2.02444	0.0494094	0.0873252
219257_s_at	SPHK1	sphingosine kinase 1	17q25.2	8877	NM_021972	8.91616	9.50522e-16	7.3917e-15	7.63504	1.25271e-11	2.30011e-10	4.11883	0.00012024	0.00113541	5.07668	4.02423e-06	2.74228e-05	*
244804_at	SQSTM1	sequestosome 1	5q35	8878	AW293441	0.0628828	0.949929	0.952812	-1.96686	0.0532429	0.0904718	0.283724	0.778322	0.847563	-0.548993	0.585749	0.662979
211090_s_at	PRPF4B	PRP4 pre-mRNA processing factor 4 homolog B (yeast)	6p25.2	8899	Z25435	1.41244	0.15953	0.199039	3.10023	0.00287993	0.00699865	0.790182	0.434778	0.598726	1.77221	0.0839518	0.13469	*
205852_at	CDK5R2	cyclin-dependent kinase 5, regulatory subunit 2 (p39)	2q35	8941	R51311	-0.421083	0.674307	0.713147	-3.43673	0.00120727	0.00336712	0.997118	0.326901	0.496739	2.07669	0.0446765	0.0811297
204632_at	RPS6KA4	ribosomal protein S6 kinase, 90kDa, polypeptide 4	11q11-q13	8986	NM_003942	7.10695	2.65793e-11	1.38338e-10	5.63097	1.54118e-07	1.05023e-06	1.20354	0.236533	0.407157	3.85127	0.000330463	0.00113769	*
227750_at	KALRN	kalirin, RhoGEF kinase	3q21.1-q21.2	8997	AL137629	3.9206	0.00012509	0.000252858	0.700681	0.485673	0.571227	1.79577	0.0815003	0.185126	-0.375636	0.709028	0.756887	*
203935_at	ACVR1	activin A receptor, type I	2q23-q24	90	NM_001105	-1.72063	0.0872818	0.112903	2.44075	0.0175353	0.0343942	-1.79471	0.0787051	0.181269	-0.797524	0.430373	0.522002	*
210087_s_at	MPZL1	myelin protein zero-like 1	1q24.2	9019	AF095727	6.28547	2.4375e-09	9.64782e-09	7.35167	6.30584e-11	9.4943e-10	1.18786	0.241871	0.413039	4.38692	6.64488e-05	0.000298794	*
205192_at	MAP3K14	mitogen-activated protein kinase kinase kinase 14	17q21	9020	NM_003954	5.63102	7.10002e-08	2.32332e-07	6.0711	1.52898e-08	1.31889e-07	1.68551	0.0996678	0.217427	0.236149	0.81401	0.847339	*
223715_at	BRSK2	BR serine/threonine kinase 2	11p15.5	9024	AF020089	4.56865	9.34135e-06	2.28075e-05	-2.51039	0.0145085	0.0289732	2.7744	0.00810347	0.0318833	3.93975	0.000299169	0.0010463	*
203060_s_at	PAPSS2	3'-phosphoadenosine 5'-phosphosulfate synthase 2	10q23-q24	9060	AF074331	-0.242726	0.808502	0.823754	3.06206	0.00315593	0.00753093	-4.42379	0.000111027	0.00107925	-1.01088	0.318252	0.407683	*
209043_at	PAPSS1	3'-phosphoadenosine 5'-phosphosulfate synthase 1	4q24	9061	AF033026	10.8164	4.96868e-21	6.56859e-20	8.26345	6.92564e-13	1.52595e-11	9.53013	2.62662e-14	1.7362e-11	4.89586	1.58098e-05	9.16688e-05	*
219278_at	MAP3K6	mitogen-activated protein kinase kinase kinase 6	1p36.11	9064	NM_004672	4.95781	1.64071e-06	4.5188e-06	4.87795	4.62686e-06	2.38934e-05	3.4749	0.000896035	0.00592279	0.181885	0.856259	0.884355	*
204267_x_at	PKMYT1	protein kinase, membrane associated tyrosine/threonine 1	16p13.3	9088	NM_004203	12.2284	3.64492e-25	8.6046e-24	1.39207	0.16797	0.239284	3.26679	0.00271304	0.0138555	10.253	1.52976e-12	3.88911e-11	*
221893_s_at	ADCK2	aarF domain containing kinase 2	7q32-q34	90956	N32831	-1.56788	0.118682	0.151738	-0.726922	0.46962	0.554319	0.190369	0.849646	0.892102	2.56911	0.013172	0.0278168	*
205209_at	ACVR1B	activin A receptor, type IB	12q13	91	BC000254	-4.17706	4.57883e-05	0.000100552	-4.32658	3.49257e-05	0.000143391	-1.20359	0.236054	0.407157	-2.33252	0.0236155	0.0459114
217270_s_at	DYRK1B	dual-specificity tyrosine-(Y)-phosphorylation regulated kinase 1B	19q12-q13.1	9149	AC005393	-0.91924	0.359266	0.413501	-1.29056	0.200826	0.278877	1.05434	0.298409	0.47076	2.81794	0.00720135	0.0165857	*
205456_at	CD3E	CD3e molecule, epsilon (CD3-TCR complex)	11q23	916	NM_000733	6.72714	2.41569e-10	1.13246e-09	6.27632	6.22505e-09	5.87823e-08	-0.0848635	0.932735	0.952665	1.35617	0.181722	0.258319	*
1562440_at	MAP3K13	mitogen-activated protein kinase kinase kinase 13	3q27	9175	BC026249	0.143064	0.886405	0.898641	1.6286	0.106428	0.165139	0.434771	0.665775	0.785182	-0.22547	0.822394	0.853379
212299_at	NEK9	NIMA (never in mitosis gene a)- related kinase 9	14q24.3	91754	AL117502	-6.58462	4.84453e-10	2.17839e-09	-4.46186	2.47052e-05	0.00010604	-2.6279	0.011661	0.0416643	-6.91121	5.21548e-09	7.33497e-08
228416_at	ACVR2A	activin A receptor, type IIA	2q22.3	92	AI149508	-1.17946	0.239768	0.28921	0.774163	0.441475	0.526742	-1.30236	0.200824	0.366698	-3.41466	0.00159898	0.00445959
203547_at	CD4	CD4 molecule	12pter-p12	920	U47924	4.88048	2.30643e-06	6.1227e-06	6.43197	3.81799e-09	3.8826e-08	-0.205907	0.837946	0.883385	1.55878	0.125997	0.189448	*
205399_at	DCLK1	doublecortin-like kinase 1	13q13	9201	NM_004734	-10.4503	5.91983e-20	7.38303e-19	-3.189	0.00227326	0.0057134	-2.16512	0.0366	0.103387	-7.11518	1.12332e-08	1.51533e-07
209464_at	AURKB	aurora kinase B	17p13.1	9212	AB011446	17.7879	1.15116e-41	3.80458e-39	4.59428	1.22764e-05	5.83793e-05	6.38341	1.96695e-07	6.84292e-06	13.6971	7.06399e-18	5.83662e-16	*
221554_at	STRADA	STE20-related kinase adaptor alpha	17q23.3	92335	AF308302	-3.12256	0.0020869	0.00350112	-3.83534	0.00024541	0.000862852	-3.14596	0.00371031	0.0172712	-2.62747	0.0111936	0.0241795
214551_s_at	CD7	CD7 molecule	17q25.2-q25.3	924	NM_006137	8.23534	5.74627e-14	3.91576e-13	7.57565	4.43268e-12	8.61764e-11	1.44127	0.156834	0.307618	3.54071	0.000858765	0.0025802	*
204635_at	RPS6KA5	ribosomal protein S6 kinase, 90kDa, polypeptide 5	14q31-q32.1	9252	NM_004755	-8.02391	1.22692e-13	8.19187e-13	-0.0808568	0.935771	0.953073	-4.87891	1.04735e-05	0.000168853	-4.29895	9.72469e-05	0.000414711
201461_s_at	MAPKAPK2	mitogen-activated protein kinase-activated protein kinase 2	1q32	9261	NM_004759	-0.890122	0.374614	0.429151	0.0284502	0.977389	0.984838	0.934628	0.353006	0.519682	3.15258	0.00313266	0.00790339	*
205214_at	STK17B	serine/threonine kinase 17b	2q32.3	9262	NM_004226	9.90086	1.13676e-18	1.29552e-17	9.35344	1.60079e-15	8.8177e-14	0.860647	0.394769	0.56359	5.41699	2.62869e-06	1.88866e-05	*
202693_s_at	STK17A	serine/threonine kinase 17a	7p12-p14	9263	AW194730	6.3425	1.7478e-09	7.00178e-09	5.49087	8.08458e-07	4.99431e-06	-1.01002	0.318454	0.489043	2.94173	0.00562047	0.0132211	*
203336_s_at	ITGB1BP1	integrin beta 1 binding protein 1	2p25.2	9270	AL548363	4.9043	2.19167e-06	5.86515e-06	2.72131	0.00780212	0.0167987	3.22102	0.0021931	0.0120803	3.23549	0.00205717	0.00546101	*
201098_at	COPB2	coatomer protein complex, subunit beta 2 (beta prime)	3q23	9276	NM_004766	3.6594	0.000334951	0.000636215	3.27343	0.00173763	0.00453981	0.708059	0.483645	0.643864	5.5122	3.54764e-06	2.4427e-05	*
220028_at	ACVR2B	activin A receptor, type IIB	3p22	93	NM_001106	-3.81381	0.00018771	0.000373723	-4.84305	5.8922e-06	2.95056e-05	1.40422	0.168075	0.325798	-2.14135	0.0379196	0.0702097
204986_s_at	TAOK2	TAO kinase 2	16p11.2	9344	NM_016151	-6.80777	1.39122e-10	6.71236e-10	-6.04029	4.17356e-08	3.28419e-07	-2.6961	0.0108059	0.0394624	-2.14493	0.0368636	0.0686391
226126_at	MGC16169	hypothetical protein MGC16169	4q24	93627	AA702160	-9.21473	7.66894e-17	6.75889e-16	-3.65294	0.000514432	0.00156323	-3.36673	0.00141095	0.0085099	-3.01877	0.00418298	0.0101653
226950_at	ACVRL1	activin A receptor type II-like 1	12q11-q14	94	T63524	1.53736	0.125955	0.160108	2.55075	0.0124054	0.0254657	-0.38849	0.700091	0.801391	-4.96842	9.03849e-06	5.58359e-05	*
232017_at	TJP2	tight junction protein 2 (zona occludens 2)	9q13-q21	9414	AK025185	-0.119048	0.905372	0.913665	3.23668	0.00168136	0.00444552	0.37521	0.709215	0.805484	-0.27345	0.785599	0.826184	*
1558732_at	MAP4K4	mitogen-activated protein kinase kinase kinase kinase 4	2q11.2-q12	9448	AK074900	2.06223	0.0406142	0.0554899	2.08919	0.0400234	0.0703602	0.698493	0.489749	0.643864	-3.08556	0.00340059	0.00845034
218696_at	EIF2AK3	eukaryotic translation initiation factor 2-alpha kinase 3	2p12	9451	NM_004836	-1.36575	0.173739	0.215059	0.972461	0.334994	0.41389	-3.1385	0.00329726	0.0159087	1.82698	0.0766662	0.124512
204746_s_at	PICK1	protein interacting with PRKCA 1	22q13.1	9463	NM_012407	3.60923	0.000401237	0.000749203	0.0523721	0.958373	0.970114	0.913691	0.367089	0.534462	1.62192	0.113389	0.174303	*
205771_s_at	AKAP7	A kinase (PRKA) anchor protein 7	6q23	9465	AL137063	5.54987	1.05767e-07	3.41034e-07	7.06908	2.19158e-10	2.95639e-09	6.42731	4.18785e-08	1.97726e-06	2.9524	0.00490104	0.0117803	*
202762_at	ROCK2	Rho-associated, coiled-coil containing protein kinase 2	2p24	9475	AL049383	8.45737	8.99959e-15	6.6097e-14	5.40905	7.41982e-07	4.70513e-06	4.27821	0.000128038	0.00119202	2.05695	0.0458673	0.0823866	*
213013_at	MAPK8IP1	mitogen-activated protein kinase 8 interacting protein 1	11p12-p11.2	9479	BG164295	-2.16956	0.0313762	0.0438713	-4.88154	5.71017e-06	2.88124e-05	-0.500235	0.619996	0.747842	-1.54288	0.131542	0.196273
230846_at	AKAP5	A kinase (PRKA) anchor protein 5	14q21-q24	9495	R43202	-4.521	1.44458e-05	3.44717e-05	-1.98677	0.0503899	0.0862894	-1.07771	0.288517	0.459893	1.48782	0.144076	0.212104
204220_at	GMFG	glia maturation factor, gamma	19q13.2	9535	NM_004877	5.05132	1.06559e-06	2.97195e-06	4.49672	1.63639e-05	7.38787e-05	0.694065	0.492501	0.645431	2.26747	0.0278409	0.0530341	*
217849_s_at	CDC42BPB	CDC42 binding protein kinase beta (DMPK-like)	14q32.3	9578	NM_006035	-5.86574	2.10126e-08	7.38793e-08	-2.52367	0.0135833	0.0274574	-1.96301	0.0584554	0.147477	-4.54003	3.7352e-05	0.000188471
205986_at	AATK	apoptosis-associated tyrosine kinase	17q25.3	9625	NM_004920	-0.354414	0.723455	0.751892	-2.86627	0.00524772	0.0117984	-0.22776	0.821197	0.872617	0.695503	0.490396	0.576782
214398_s_at	IKBKE	inhibitor of kappa light polypeptide gene enhancer in B-cells, kinase epsilon	1q32.1	9641	AW340333	3.83715	0.000179129	0.000357717	3.20664	0.00168829	0.00444605	3.05258	0.00320475	0.015576	4.4947	3.36601e-05	0.000172475	*
208127_s_at	SOCS5	suppressor of cytokine signaling 5	2p21	9655	NM_014011	2.0945	0.0375996	0.0517778	4.3427	5.34202e-05	0.000212716	4.79594	2.22691e-05	0.000287982	0.590322	0.558812	0.641276	*
204062_s_at	ULK2	unc-51-like kinase 2 (C. elegans)	17p11.2	9706	BG526973	-3.69193	0.000294674	0.000569532	-2.39312	0.0194456	0.0372731	1.04226	0.305853	0.473735	-0.686787	0.49527	0.579422
206875_s_at	SLK	STE20-like kinase (yeast)	10q25.1	9748	NM_014720	-6.79208	1.60603e-10	7.69264e-10	-0.610226	0.544084	0.629842	-2.47615	0.0178249	0.0592075	-1.40322	0.168818	0.243112
212439_at	IHPK1	inositol hexaphosphate kinase 1	3p21.31	9807	BE614199	-1.75052	0.0818249	0.10637	-3.59269	0.00062576	0.00183021	0.614354	0.543151	0.685159	-2.0462	0.0466094	0.0834928
210559_s_at	CDC2	cell division cycle 2, G1 to S and G2 to M	10q21.1	983	D88357	10.8946	2.04554e-21	2.87681e-20	2.46921	0.0155645	0.0308997	2.21925	0.0328431	0.0962305	12.7641	1.42267e-16	8.54892e-15	*
204825_at	MELK	maternal embryonic leucine zipper kinase	9p13.2	9833	NM_014791	15.4463	9.24626e-34	6.11177e-32	6.05773	4.04086e-08	3.21808e-07	3.97693	0.000344192	0.00261506	11.8737	7.92026e-14	2.37968e-12	*
210474_s_at	CDC2L1	cell division cycle 2-like 1 (PITSLRE proteins)	1p36.33	984	U04819	5.30175	3.29682e-07	1.0231e-06	1.64553	0.103337	0.160893	1.7214	0.0930867	0.205787	1.33214	0.188226	0.266991	*
210379_s_at	TLK1	tousled-like kinase 1	2q31.1	9874	AF162666	2.63963	0.00904428	0.0138386	1.64471	0.103144	0.160893	2.23438	0.0312655	0.0939386	2.11777	0.0389509	0.0717175	*
204589_at	NUAK1	NUAK family, SNF1-like kinase, 1	12q23.3	9891	NM_014840	-4.61532	7.40919e-06	1.8481e-05	-3.73919	0.00031962	0.00107243	-1.56388	0.126115	0.259695	-3.97076	0.000248767	0.000894705
37408_at	MRC2	mannose receptor, C type 2	17q23.2	9902	AB014609	-2.452	0.0151522	0.0220608	0.224543	0.822929	0.862054	-1.17198	0.249932	0.420826	-4.84018	1.12394e-05	6.75388e-05
