# Supplementary material for: Kinome expression profiling and prognosis of basal breast cancers
Source: Mol Cancer. 2011 Jul 21;10:86. doi: 10.1186/1476-4598-10-86 (PMC3156788; doi:10.1186/1476-4598-10-86)
Supplement: Additional file 6 — Table S5: Univariate DFS analysis of metagenes by Cox regression of basal tumors: IPC series. [file 1476-4598-10-86-S6.XLS]

## Sheet: Table S5
Table S5: Univariate DFS analysis of metagenes by Cox regression of basal tumors: IPC series
	DFS, Cox Univariate analysis
		HR	95% CI	p-value
	Immune Metagene	0.324	[0.17-0.68]	2.4 E-3
	Proliferation Metagene	1.476	[0.80-2.72]	0.21
	Unspecific Metagene	1.268	[0.62-2.60]	0.52
