# Supplementary material for: Kinome expression profiling and prognosis of basal breast cancers
Source: Mol Cancer. 2011 Jul 21;10:86. doi: 10.1186/1476-4598-10-86 (PMC3156788; doi:10.1186/1476-4598-10-86)
Supplement: Additional file 7 — Table S6: Histoclinical comparison of the two basal subgroups defined with the immune metagene (IPC series). [file 1476-4598-10-86-S7.XLS]

## Sheet: Table S6
	Table S6: Histoclinical comparison of the two basal subgroups defined with the immune metagene (IPC series)
		Immune-High n=25	Immune-Low n=48	p-value	OR (95%CI)
	Characteristics (N)
		N (% of evaluated cases)
	Age (73)			0.31*	1.72
	≤ 50 years	11 (44%)	15 (31%)
	> 50 years	14 (56%)	33 (49%)		(0.56-5.24)
	Pathological tumor size, pT (73)			0.54*	1.57
	pT1	6 (24%)	8 (17%)
	pT2-4	19 (76%)	40 (83%)		(0.39-6.03)
	Pathological lymph node status, pN (73)			0.62*	1.37
	negative	16 (64%)	27 (56%)
	positive	9 (36%)	21 (44%)		(0.46-4.35)
	Tumor grade (73)			ND
	SBR 1	1 (4%)	0 (0%)
	SBR 2-3	24 (96%)	48 (100%)
	IHC ER status (73)			1*	1.59
	negative	24 (96%)	45 (94%)
	positive	1 (4%)	3 (6%)		(0.12-87.41)
	Vascular invasion (72)			1*	0.99
	negative	16 (64%)	30 (64%)
	positive	9 (36%)	17 (36%)		(0.31-3.03)
	Lymphocyte infiltrate (71)			0.39*	0.55
	absent-low	16 (67%)	37 (79%)
	moderate-high	8 (33%)	10 (21%)		(0.16-1.91)
	Relapses (73)	3 (12%)	22 (45.8%)	4.2 E-03*	0.16 (0.03-0.66)
	5-year DFS (73)	0.91	0.49	1.6 E-04**
	N, number of tumor samples - out of the 73 samples - with available information for the corresponding characteristic
	*, Fisher's exact test; **, log-rank test; ND, not done
