# Supplementary material for: Kinome expression profiling and prognosis of basal breast cancers
Source: Mol Cancer. 2011 Jul 21;10:86. doi: 10.1186/1476-4598-10-86 (PMC3156788; doi:10.1186/1476-4598-10-86)
Supplement: Additional file 10 — Table S8: Genes differentially expressed between the "Immune-High" and "Immune-Low" basal tumor subgroups in the IPC set. (A) Summary of the 532 genes differentially expressed (Student's t-test). (B) Canonical pathways associated with the genes overexpressed in "Immune-High" tumors in the IPC set. [file 1476-4598-10-86-S10.XLS]

## Sheet: Table S8A
Table S8A: 532 genes differentially expressed (T-test) between the "immune-high" and "immune-low" basal tumor subgroups in the IPC set
t.test 73 Basal IPC, 25 High vs 48 Low. (FDR <0.1%)
PID	SYMBOL	TITLE	CYTOBAND	ENTREZ GENE ID	REFSEQ ACCESSION NUMBER	Location	Type(s)	t-test (t)	t-test (p)	FDR	Status
211339_s_at	ITK	IL2-inducible T-cell kinase	5q31-q32	3702	D13720	Cytoplasm	kinase	12.52	7.81084e-19	1.06212e-14	up High vs Low
204891_s_at	LCK	lymphocyte-specific protein tyrosine kinase	1p34.3	3932	NM_005356	Cytoplasm	kinase	12.13	2.14105e-18	1.4557e-14	up High vs Low
231776_at	EOMES	eomesodermin homolog (Xenopus laevis)	3p21.3-p21.2	8320	NM_005442	Nucleus	transcription regulator	11.93	2.67189e-15	2.01846e-12	up High vs Low
1554240_a_at	ITGAL	integrin, alpha L (antigen CD11A (p180), lymphocyte function-associated antigen 1; alpha polypeptide)	16p11.2	3683	BC008777	Plasma Membrane	other	11.62	2.39687e-17	6.99027e-14	up High vs Low
1555613_a_at	ZAP70	zeta-chain (TCR) associated protein kinase 70kDa	2q12	7535	AB083211	Plasma Membrane	kinase	11.48	2.15109e-15	1.82816e-12	up High vs Low
211796_s_at	TRBV19	T cell receptor beta variable 19	7q34	28568	AF043179	Plasma Membrane		11.41	1.02683e-17	4.65429e-14	up High vs Low
210031_at	CD247	CD247 molecule	1q22-q23	919	J04132	Plasma Membrane	transmembrane receptor	11.38	3.31075e-17	6.99027e-14	up High vs Low
1559584_a_at	C16orf54	chromosome 16 open reading frame 54	16p11.2	283897	BC025741	unknown	other	11.32	1.51702e-16	2.29205e-13	up High vs Low
206337_at	CCR7	chemokine (C-C motif) receptor 7	17q12-q21.2	1236	NM_001838	Plasma Membrane	G-protein coupled receptor	11.3	4.76058e-16	5.88494e-13	up High vs Low
206991_s_at	CCR5	chemokine (C-C motif) receptor 5	3p21.31	1234	NM_000579	Plasma Membrane	G-protein coupled receptor	11.26	2.50868e-16	3.4113e-13	up High vs Low
209083_at	CORO1A	coronin, actin binding protein, 1A	16p11.2	11151	U34690	Cytoplasm	other	11.2	7.59299e-16	7.94227e-13	up High vs Low
227677_at	JAK3	Janus kinase 3 (a protein tyrosine kinase, leukocyte)	19p13.1	3718	BF512748	Cytoplasm	kinase	11.2	9.10682e-16	8.84533e-13	up High vs Low
205213_at	ACAP1	ArfGAP with coiled-coil, ankyrin repeat and PH domains 1	17p13.1	9744	NM_014716	Nucleus	other	11.19	6.86627e-16	7.78063e-13	up High vs Low
204116_at	IL2RG	interleukin 2 receptor, gamma (severe combined immunodeficiency)	Xq13.1	3561	NM_000206	Plasma Membrane	transmembrane receptor	11.13	3.35374e-17	6.99027e-14	up High vs Low
209670_at	TRAC	T cell receptor alpha constant	14q11	28755	M12959	unknown	other	11.12	3.59846e-17	6.99027e-14	up High vs Low
205831_at	CD2	CD2 molecule	1p13	914	NM_001767	Plasma Membrane	transmembrane receptor	11.1	4.91503e-17	8.35432e-14	up High vs Low
226906_s_at	ARHGAP9	Rho GTPase activating protein 9	12q14	64333	AL548053	unknown	other	11.07	2.46546e-13	9.57865e-11	up High vs Low
206181_at	SLAMF1	signaling lymphocytic activation molecule family member 1	1q22-q23	6504	NM_003037	Plasma Membrane	transmembrane receptor	11	4.00916e-15	2.59602e-12	up High vs Low
204912_at	IL10RA	interleukin 10 receptor, alpha	11q23	3587	NM_001558	Plasma Membrane	transmembrane receptor	10.98	1.95141e-15	1.76902e-12	up High vs Low
221080_s_at	DENND1C	DENN/MADD domain containing 1C	19p13.3	79958	NM_024898	unknown	other	10.95	8.1599e-15	5.04356e-12	up High vs Low
1569225_a_at	SCML4	sex comb on midleg-like 4 (Drosophila)	6q21	256380	BC021582	unknown	other	10.76	9.17588e-14	4.30254e-11	up High vs Low
226219_at	ARHGAP30	Rho GTPase activating protein 30	1q23.3	257106	AW575123	unknown	other	10.72	3.36263e-15	2.33779e-12	up High vs Low
219191_s_at	BIN2	bridging integrator 2	12q13	51411	NM_016293	unknown	other	10.68	2.43747e-15	1.94969e-12	up High vs Low
204057_at	IRF8	interferon regulatory factor 8	16q24.1	3394	AI073984	Nucleus	transcription regulator	10.58	1.58329e-13	6.74254e-11	up High vs Low
213733_at	MYO1F	myosin IF	19p13.3-p13.2	4542	BF740152	unknown	other	10.45	9.04104e-15	5.34522e-12	up High vs Low
207651_at	GPR171	G protein-coupled receptor 171	3q25.1	29909	NM_013308	Plasma Membrane	G-protein coupled receptor	10.42	1.66933e-14	9.24999e-12	up High vs Low
219812_at	PVRIG	poliovirus receptor related immunoglobulin domain containing	7q22.1	79037	NM_024070	unknown	other	10.42	2.92532e-13	1.0751e-10	up High vs Low
202957_at	HCLS1	hematopoietic cell-specific Lyn substrate 1	3q13	3059	NM_005335	Nucleus	transcription regulator	10.4	3.43843e-15	2.33779e-12	up High vs Low
227346_at	IKZF1	IKAROS family zinc finger 1 (Ikaros)	7p13-p11.1	10320	AI741188	Nucleus	transcription regulator	10.39	1.58671e-13	6.74254e-11	up High vs Low
205821_at	KLRK1	killer cell lectin-like receptor subfamily K, member 1	12p13.2-p12.3	22914	NM_007360	Plasma Membrane	transmembrane receptor	10.35	3.19904e-13	1.13456e-10	up High vs Low
228258_at	TBC1D10C	TBC1 domain family, member 10C	11q13.1	374403	AW008519	unknown	other	10.24	2.36485e-13	9.45801e-11	up High vs Low
218870_at	ARHGAP15	Rho GTPase activating protein 15	2q22.2	55843	NM_018460	unknown	other	10.24	5.1338e-13	1.66213e-10	up High vs Low
210116_at	SH2D1A	SH2 domain protein 1A	Xq25-q26	4068	AF072930	Cytoplasm	other	10.17	2.60101e-12	6.67331e-10	up High vs Low
209879_at	SELPLG	selectin P ligand	12q24	6404	AI741056	Plasma Membrane	other	10.09	1.70062e-14	9.24999e-12	up High vs Low
204118_at	CD48	CD48 molecule	1q21.3-q22	962	NM_001778	Plasma Membrane	other	10.02	8.28177e-13	2.55944e-10	up High vs Low
218805_at	GIMAP5	GTPase, IMAP family member 5	7q36.1	55340	NM_018384	Cytoplasm	other	10	4.09379e-14	2.14105e-11	up High vs Low
204852_s_at	PTPN7	protein tyrosine phosphatase, non-receptor type 7	1q32.1	5778	NM_002832	Cytoplasm	phosphatase	9.99	1.17457e-13	5.32395e-11	up High vs Low
205456_at	CD3E	CD3e molecule, epsilon (CD3-TCR complex)	11q23	916	NM_000733	Plasma Membrane	transmembrane receptor	9.91	5.67972e-14	2.75832e-11	up High vs Low
213915_at	NKG7	natural killer cell group 7 sequence	19q13.33	4818	NM_005601	Plasma Membrane	other	9.85	2.92322e-13	1.0751e-10	up High vs Low
212873_at	HMHA1	histocompatibility (minor) HA-1	19p13.3	23526	BE349017	unknown	transporter	9.82	1.28397e-12	3.79553e-10	up High vs Low
204951_at	RHOH	ras homolog gene family, member H	4p13	399	NM_004310	Plasma Membrane	enzyme	9.82	2.32e-12	6.0668e-10	up High vs Low
207957_s_at	PRKCB	protein kinase C, beta	16p11.2	5579	NM_002738	Cytoplasm	kinase	9.8	1.35059e-11	2.32162e-09	up High vs Low
225701_at	AKNA	AT-hook transcription factor	9q32	80709	AK024431	Nucleus	other	9.78	4.31567e-13	1.46711e-10	up High vs Low
236295_s_at	NLRC3	NLR family, CARD domain containing 3	16p13.3	197358	AA694067	Cytoplasm	other	9.69	3.254e-13	1.13456e-10	up High vs Low
220560_at	C11orf21	chromosome 11 open reading frame 21	11p15.5	29125	NM_014144	Cytoplasm	other	9.58	5.81851e-12	1.25587e-09	up High vs Low
205291_at	IL2RB	interleukin 2 receptor, beta	22q13|22q13.1	3560	NM_000878	Plasma Membrane	transmembrane receptor	9.57	2.27213e-13	9.36254e-11	up High vs Low
204192_at	CD37	CD37 molecule	19q13.3	951	NM_001774	Plasma Membrane	other	9.54	1.94388e-12	5.28657e-10	up High vs Low
206666_at	GZMK	granzyme K (granzyme 3; tryptase II)	5q11-q12	3003	NM_002104	Cytoplasm	peptidase	9.53	1.07573e-11	2.03164e-09	up High vs Low
204563_at	SELL	selectin L	1q23-q25	6402	NM_000655	Plasma Membrane	other	9.5	5.37868e-14	2.70886e-11	up High vs Low
242268_at	CUGBP2	CUG triplet repeat, RNA binding protein 2	10p13	10659	BE157991	Nucleus	other	9.41	2.88586e-12	7.26703e-10	up High vs Low
213160_at	DOCK2	dedicator of cytokinesis 2	5q35.1	1794	D86964	Cytoplasm	other	9.4	4.06884e-12	9.37765e-10	up High vs Low
221601_s_at	FAIM3	Fas apoptotic inhibitory molecule 3	1q32.1	9214	AI084226	unknown	other	9.4	2.13995e-12	5.70569e-10	up High vs Low
228094_at	AMICA1	adhesion molecule, interacts with CXADR antigen 1	11q23.3	120425	AL048542	Plasma Membrane	other	9.39	1.16277e-11	2.13667e-09	up High vs Low
203879_at	PIK3CD	phosphoinositide-3-kinase, catalytic, delta polypeptide	1p36.2	5293	U86453	Cytoplasm	kinase	9.32	3.75031e-12	9.10655e-10	up High vs Low
207681_at	CXCR3	chemokine (C-X-C motif) receptor 3	Xq13	2833	NM_001504	Plasma Membrane	G-protein coupled receptor	9.31	9.97778e-12	1.93826e-09	up High vs Low
204923_at	SASH3	SAM and SH3 domain containing 3	Xq26	54440	AL023653	unknown	other	9.3	4.90862e-12	1.07657e-09	up High vs Low
213958_at	CD6	CD6 molecule	11q13	923	AW134823	Plasma Membrane	transmembrane receptor	9.27	4.4959e-13	1.49111e-10	up High vs Low
206761_at	CD96	CD96 molecule	3q13.13-q13.2	10225	NM_005816	Plasma Membrane	other	9.22	8.51448e-12	1.74435e-09	up High vs Low
216250_s_at	LPXN	leupaxin	11q12.1	9404	X77598	Cytoplasm	other	9.22	1.85751e-12	5.20166e-10	up High vs Low
235306_at	GIMAP8	GTPase, IMAP family member 8	7q36.1	155038	AI611648	unknown	other	9.21	6.76119e-13	2.13811e-10	up High vs Low
206978_at	CCR2	chemokine (C-C motif) receptor 2	3p21.31	1231	NM_000647	Plasma Membrane	G-protein coupled receptor	9.16	1.12682e-12	3.40499e-10	up High vs Low
227552_at	37135	septin 1	16p11.1	1731	AI003777	Cytoplasm	enzyme	9.1	3.79032e-11	5.48307e-09	up High vs Low
204153_s_at	MFNG	MFNG O-fucosylpeptide 3-beta-N-acetylglucosaminyltransferase	22q12	4242	NM_002405	Cytoplasm	enzyme	9.09	8.64472e-12	1.74435e-09	up High vs Low
240070_at	TIGIT	T cell immunoreceptor with Ig and ITIM domains	3q13.31	201633	AW512550	unknown	other	9.06	1.38669e-12	4.01196e-10	up High vs Low
228055_at	NAPSB	napsin B aspartic peptidase pseudogene	19q13.33	256236	AI763426			9.02	8.72305e-12	1.74435e-09	up High vs Low
209827_s_at	IL16	interleukin 16 (lymphocyte chemoattractant factor)	15q26.3	3603	NM_004513	Extracellular Space	cytokine	8.98	8.71703e-11	1.17361e-08	up High vs Low
213539_at	CD3D	CD3d molecule, delta (CD3-TCR complex)	11q23	915	NM_000732	Plasma Membrane	transmembrane receptor	8.97	4.55706e-12	1.0255e-09	up High vs Low
223640_at	HCST	hematopoietic cell signal transducer	19q13.1	10870	AF285447	Plasma Membrane	other	8.96	1.34018e-11	2.32162e-09	up High vs Low
205488_at	GZMA	granzyme A (granzyme 1, cytotoxic T-lymphocyte-associated serine esterase 3)	5q11-q12	3001	NM_006144	Cytoplasm	peptidase	8.94	3.93721e-12	9.37765e-10	up High vs Low
207339_s_at	LTB	lymphotoxin beta (TNF superfamily, member 3)	6p21.3	4050	NM_002341	Extracellular Space	cytokine	8.94	1.15842e-11	2.13667e-09	up High vs Low
205798_at	IL7R	interleukin 7 receptor	5p13	3575	NM_002185	Plasma Membrane	transmembrane receptor	8.92	3.03613e-12	7.50642e-10	up High vs Low
232234_at	SLA2	Src-like-adaptor 2	20q11.23	84174	AA305476	Plasma Membrane	other	8.92	1.8744e-12	5.20166e-10	up High vs Low
206118_at	STAT4	signal transducer and activator of transcription 4	2q32.2-q32.3	6775	NM_003151	Nucleus	transcription regulator	8.89	9.00472e-12	1.77458e-09	up High vs Low
229686_at	P2RY8	purinergic receptor P2Y, G-protein coupled, 8	Xp22.33; Yp11.3	286530	AI436587	Plasma Membrane	G-protein coupled receptor	8.88	3.14169e-11	4.64356e-09	up High vs Low
206150_at	CD27	CD27 molecule	12p13	939	NM_001242	Plasma Membrane	transmembrane receptor	8.88	8.60995e-12	1.74435e-09	up High vs Low
204882_at	ARHGAP25	Rho GTPase activating protein 25	2p14	9938	NM_014882	unknown	other	8.86	9.83414e-11	1.28581e-08	up High vs Low
221658_s_at	IL21R	interleukin 21 receptor	16p11	50615	AF269133	Plasma Membrane	transmembrane receptor	8.85	1.49175e-11	2.47376e-09	up High vs Low
225282_at	SMAP2	small ArfGAP2	1p35.3-p34.1	64744	AL137764	unknown	other	8.84	4.60034e-12	1.0255e-09	up High vs Low
34210_at	CD52	CD52 molecule	1p36	1043	N90866	Plasma Membrane	other	8.79	1.64658e-11	2.68104e-09	up High vs Low
220418_at	UBASH3A	ubiquitin associated and SH3 domain containing, A	21q22.3	53347	NM_018961	Cytoplasm	enzyme	8.77	7.52267e-11	1.02293e-08	up High vs Low
204265_s_at	GPSM3	G-protein signaling modulator 3 (AGS3-like, C. elegans)	6p21.3	63940	NM_022107	Cytoplasm	other	8.77	2.29468e-11	3.54581e-09	up High vs Low
220005_at	P2RY13	purinergic receptor P2Y, G-protein coupled, 13	3q24	53829	NM_023914	Plasma Membrane	G-protein coupled receptor	8.75	6.18379e-12	1.31386e-09	up High vs Low
228167_at	KLHL6	kelch-like 6 (Drosophila)	-	89857	AW574798	unknown	other	8.71	3.06799e-11	4.58445e-09	up High vs Low
228592_at	MS4A1	membrane-spanning 4-domains, subfamily A, member 1	11q12	931	AW474852	Plasma Membrane	other	8.71	1.65618e-11	2.68104e-09	up High vs Low
219282_s_at	TRPV2	transient receptor potential cation channel, subfamily V, member 2	17p11.2	51393	NM_015930	Plasma Membrane	ion channel	8.66	1.36586e-11	2.32162e-09	up High vs Low
209795_at	CD69	CD69 molecule	12p13-p12	969	L07555	Plasma Membrane	transmembrane receptor	8.63	2.59676e-11	3.96749e-09	up High vs Low
203508_at	TNFRSF1B	tumor necrosis factor receptor superfamily, member 1B	1p36.3-p36.2	7133	NM_001066	Plasma Membrane	transmembrane receptor	8.58	1.01758e-11	1.94888e-09	up High vs Low
220684_at	TBX21	T-box 21	17q21.32	30009	NM_013351	Nucleus	transcription regulator	8.55	1.60125e-10	1.89337e-08	up High vs Low
228677_s_at	FLJ21438	hypothetical protein FLJ21438	19p13.12	64926	AI028474	unknown	other	8.54	1.48958e-11	2.47376e-09	up High vs Low
228410_at	GAB3	GRB2-associated binding protein 3	Xq28	139716	AA495984	unknown	other	8.52	2.82172e-11	4.26331e-09	up High vs Low
41577_at	PPP1R16B	protein phosphatase 1, regulatory (inhibitor) subunit 16B	20q11.23	26051	AB020630	Plasma Membrane	phosphatase	8.5	1.18081e-10	1.51477e-08	up High vs Low
227811_at	FGD3	FYVE, RhoGEF and PH domain containing 3	-	89846	AK000004	Cytoplasm	other	8.5	4.06324e-12	9.37765e-10	up High vs Low
214054_at	DOK2	docking protein 2, 56kDa	8p21.3	9046	AI828929	Plasma Membrane	other	8.46	1.20561e-11	2.16097e-09	up High vs Low
236341_at	CTLA4	cytotoxic T-lymphocyte-associated protein 4	2q33	1493	AI733018	Plasma Membrane	other	8.44	1.20778e-11	2.16097e-09	up High vs Low
207419_s_at	RAC2	ras-related C3 botulinum toxin substrate 2 (rho family, small GTP binding protein Rac2)	22q13.1	5880	NM_002872	Cytoplasm	enzyme	8.33	7.43745e-11	1.02293e-08	up High vs Low
212886_at	CCDC69	coiled-coil domain containing 69	5q33.1	26112	AL080169	unknown	other	8.32	2.06325e-10	2.39795e-08	up High vs Low
204960_at	PTPRCAP	protein tyrosine phosphatase, receptor type, C-associated protein	11q13.3	5790	NM_005608	Plasma Membrane	other	8.32	7.07585e-10	6.92211e-08	up High vs Low
205758_at	CD8A	CD8a molecule	2p12	925	AW006735	Plasma Membrane	other	8.29	2.40028e-10	2.74277e-08	up High vs Low
1552584_at	IL12RB1	interleukin 12 receptor, beta 1	19p13.1	3594	NM_153701	Plasma Membrane	transmembrane receptor	8.23	1.17541e-10	1.51477e-08	up High vs Low
219045_at	RHOF	ras homolog gene family, member F (in filopodia)	12q24.31	54509	NM_019034	Cytoplasm	enzyme	8.23	3.75791e-10	3.96125e-08	up High vs Low
226474_at	NLRC5	NLR family, CARD domain containing 5	16q13	84166	AA005023	unknown	other	8.2	1.22757e-11	2.16786e-09	up High vs Low
203110_at	PTK2B	PTK2B protein tyrosine kinase 2 beta	8p21.1	2185	U43522	Cytoplasm	kinase	8.18	1.69927e-11	2.71843e-09	up High vs Low
1552316_a_at	GIMAP1	GTPase, IMAP family member 1	7q36.1	170575	NM_130759	Cytoplasm	other	8.16	4.42909e-11	6.33966e-09	up High vs Low
229597_s_at	WDFY4	WDFY family member 4	10q11.22	57705	BF592952	unknown	other	8.14	3.6741e-09	2.88901e-07	up High vs Low
214470_at	KLRB1	killer cell lectin-like receptor subfamily B, member 1	12p13	3820	NM_002258	Plasma Membrane	transmembrane receptor	8.12	3.58916e-10	3.87344e-08	up High vs Low
203402_at	KCNAB2	potassium voltage-gated channel, shaker-related subfamily, beta member 2	1p36.3	8514	AL520102	Plasma Membrane	ion channel	8.11	1.26741e-10	1.59576e-08	up High vs Low
225502_at	DOCK8	dedicator of cytokinesis 8	9p24.3	81704	AL161725	unknown	other	8.07	5.96302e-11	8.44638e-09	up High vs Low
210140_at	CST7	cystatin F (leukocystatin)	20p11.21	8530	AF031824	Extracellular Space	other	8.07	1.25828e-10	1.59576e-08	up High vs Low
228071_at	GIMAP7	GTPase, IMAP family member 7	7q36.1	168537	AA858297	unknown	other	8.06	1.47981e-10	1.82931e-08	up High vs Low
212187_x_at	PTGDS	prostaglandin D2 synthase 21kDa (brain)	9q34.2-q34.3	5730	NM_000954	Cytoplasm	enzyme	8.06	6.50629e-10	6.45785e-08	up High vs Low
207777_s_at	SP140	SP140 nuclear body protein	2q37.1	11262	NM_007237	Nucleus	transcription regulator	8.04	1.2275e-09	1.1278e-07	up High vs Low
215967_s_at	LY9	lymphocyte antigen 9	1q21.3-q22	4063	AL582804	Plasma Membrane	other	8.04	3.62077e-10	3.87679e-08	up High vs Low
230489_at	CD5	CD5 molecule	11q13	921	AI797836	Plasma Membrane	transmembrane receptor	8.02	8.29906e-10	8.00359e-08	up High vs Low
233510_s_at	PARVG	parvin, gamma	22q13.2-q13	64098	AL355092	Cytoplasm	other	8	1.91337e-10	2.24293e-08	up High vs Low
210038_at	PRKCQ	protein kinase C, theta	10p15	5588	AL137145	Cytoplasm	kinase	7.99	3.4859e-11	5.09691e-09	up High vs Low
206219_s_at	VAV1	vav 1 guanine nucleotide exchange factor	19p13.2	7409	NM_005428	Nucleus	transcription regulator	7.99	9.68929e-11	1.27917e-08	up High vs Low
210279_at	GPR18	G protein-coupled receptor 18	13q32	2841	AF261135	Plasma Membrane	G-protein coupled receptor	7.98	2.79113e-09	2.30023e-07	up High vs Low
216920_s_at	TRGC2	T cell receptor gamma constant 2	7p14	6967	M27331	Cytoplasm	other	7.98	1.95195e-11	3.08635e-09	up High vs Low
213416_at	ITGA4	integrin, alpha 4 (antigen CD49D, alpha 4 subunit of VLA-4 receptor)	2q31.3	3676	BG532690	Plasma Membrane	other	7.97	7.03401e-10	6.92211e-08	up High vs Low
211178_s_at	PSTPIP1	proline-serine-threonine phosphatase interacting protein 1	15q24-q25.1	9051	AF038602	Cytoplasm	other	7.97	1.04696e-09	9.8865e-08	up High vs Low
226659_at	DEF6	differentially expressed in FDCP 6 homolog (mouse)	6p21.33-p21.1	50619	Z97832	Extracellular Space	other	7.96	2.12736e-10	2.45151e-08	up High vs Low
219279_at	DOCK10	dedicator of cytokinesis 10	2q36.2	55619	NM_017718	unknown	other	7.96	4.08795e-10	4.24335e-08	up High vs Low
202524_s_at	SPOCK2	sparc/osteonectin, cwcv and kazal-like domains proteoglycan (testican) 2	10pter-q25.3	9806	NM_014767	Extracellular Space	other	7.95	2.05434e-11	3.2109e-09	up High vs Low
226818_at	MPEG1	macrophage expressed gene 1	11q12.1	219972	T64884	Cytoplasm	other	7.94	3.67484e-10	3.90394e-08	up High vs Low
203217_s_at	ST3GAL5	ST3 beta-galactoside alpha-2,3-sialyltransferase 5	2p11.2	8869	NM_003896	Cytoplasm	enzyme	7.91	2.89052e-10	3.19555e-08	up High vs Low
209770_at	BTN3A1	butyrophilin, subfamily 3, member A1	6p22.1	11119	U90552	unknown	other	7.87	1.46112e-10	1.82278e-08	up High vs Low
203523_at	LSP1	lymphocyte-specific protein 1	11p15.5	4046	NM_002339	Cytoplasm	other	7.86	3.81004e-10	3.9853e-08	up High vs Low
204513_s_at	ELMO1	engulfment and cell motility 1	7p14.2	9844	NM_014800	Cytoplasm	other	7.84	6.6152e-11	9.27355e-09	up High vs Low
211742_s_at	EVI2B	ecotropic viral integration site 2B	17q11.2	2124	BC005926	Plasma Membrane	other	7.83	1.1052e-09	1.02935e-07	up High vs Low
202910_s_at	CD97	CD97 molecule	19p13	976	NM_001784	Plasma Membrane	G-protein coupled receptor	7.83	7.50735e-11	1.02293e-08	up High vs Low
227002_at	FAM78A	family with sequence similarity 78, member A	9q34	286336	BF515132	unknown	other	7.77	6.07327e-10	6.11735e-08	up High vs Low
200904_at	HLA-E	major histocompatibility complex, class I, E	6p21.3	3133	X56841	Plasma Membrane	transmembrane receptor	7.75	1.5151e-10	1.85607e-08	up High vs Low
222838_at	SLAMF7	SLAM family member 7	1q23.1-q24.1	57823	AL121985	Plasma Membrane	other	7.75	2.9695e-10	3.2564e-08	up High vs Low
211005_at	LAT	linker for activation of T cells	16p11.2	27040	AF036906	Cytoplasm	transporter	7.73	2.17825e-09	1.86288e-07	up High vs Low
204205_at	APOBEC3G	apolipoprotein B mRNA editing enzyme, catalytic polypeptide-like 3G	22q13.1-q13.2	60489	NM_021822	Nucleus	enzyme	7.71	1.56523e-10	1.8771e-08	up High vs Low
204961_s_at	NCF1	neutrophil cytosolic factor 1	7q11.23	653361	NM_000265	Cytoplasm	enzyme	7.71	3.29634e-09	2.65228e-07	up High vs Low
236782_at	SAMD3	sterile alpha motif domain containing 3	6q23.1	154075	AI129628	unknown	other	7.69	9.85626e-10	9.37241e-08	up High vs Low
223303_at	FERMT3	fermitin family homolog 3 (Drosophila)	11q13.1	83706	BC004347	Cytoplasm	enzyme	7.67	3.14775e-09	2.5478e-07	up High vs Low
219033_at	PARP8	poly (ADP-ribose) polymerase family, member 8	5q11.1	79668	NM_024615	unknown	other	7.64	9.46597e-11	1.26194e-08	up High vs Low
209606_at	CYTIP	cytohesin 1 interacting protein	2q11.2	9595	L06633	Cytoplasm	other	7.64	2.88856e-10	3.19555e-08	up High vs Low
226789_at	LOC647121	embigin homolog (mouse) pseudogene	1p11.2	647121	W84421	Plasma Membrane	other	7.58	1.56757e-10	1.8771e-08	up High vs Low
221756_at	PIK3IP1	phosphoinositide-3-kinase interacting protein 1	22q12.2	113791	AL540260	unknown	other	7.55	2.87757e-09	2.35718e-07	up High vs Low
219452_at	DPEP2	dipeptidase 2	16q22.1	64174	NM_022355	unknown	peptidase	7.53	3.68223e-09	2.88901e-07	up High vs Low
214339_s_at	MAP4K1	mitogen-activated protein kinase kinase kinase kinase 1	19q13.1-q13.4	11184	AA744529	Cytoplasm	kinase	7.52	1.43294e-09	1.28192e-07	up High vs Low
202295_s_at	CTSH	cathepsin H	15q24-q25	1512	NM_004390	Cytoplasm	peptidase	7.51	2.83217e-10	3.1828e-08	up High vs Low
232024_at	GIMAP2	GTPase, IMAP family member 2	7q36.1	26157	AI431931	unknown	other	7.51	3.21346e-10	3.49573e-08	up High vs Low
219243_at	GIMAP4	GTPase, IMAP family member 4	7q36.1	55303	NM_018326	unknown	other	7.51	1.35045e-09	1.22422e-07	up High vs Low
38241_at	BTN3A3	butyrophilin, subfamily 3, member A3	6p21.3	10384	U90548	unknown	other	7.49	1.57368e-10	1.8771e-08	up High vs Low
220577_at	GVIN1	GTPase, very large interferon inducible 1	11p15.4	387751	NM_025006	Cytoplasm	other	7.47	1.34713e-08	9.0238e-07	up High vs Low
227645_at	PIK3R5	phosphoinositide-3-kinase, regulatory subunit 5	17p13.1	23533	BG236366	Nucleus	kinase	7.45	1.18841e-09	1.09932e-07	up High vs Low
214567_s_at	XCL1	chemokine (C motif) ligand 1	1q23	6375	NM_003175	Extracellular Space	cytokine	7.45	4.77851e-09	3.57023e-07	up High vs Low
214551_s_at	CD7	CD7 molecule	17q25.2-q25.3	924	NM_006137	Plasma Membrane	other	7.44	9.16686e-10	8.77823e-08	up High vs Low
240413_at	PYHIN1	pyrin and HIN domain family, member 1	1q23.1	149628	AI827431	Nucleus	other	7.43	3.88383e-08	2.36826e-06	up High vs Low
219505_at	CECR1	cat eye syndrome chromosome region, candidate 1	22q11.2	51816	NM_017424	unknown	enzyme	7.43	5.57027e-10	5.69508e-08	up High vs Low
231093_at	FCRL3	Fc receptor-like 3	1q21-q22	115352	BF514552	Plasma Membrane	other	7.4	2.59144e-08	1.67007e-06	up High vs Low
206366_x_at	XCL2	chemokine (C motif) ligand 2	1q23-q25	6846	U23772	Extracellular Space	cytokine	7.39	4.03503e-09	3.09991e-07	up High vs Low
205599_at	TRAF1	TNF receptor-associated factor 1	9q33-q34	7185	NM_005658	Cytoplasm	other	7.39	2.68828e-10	3.04627e-08	up High vs Low
229937_x_at	LILRB1	leukocyte immunoglobulin-like receptor, subfamily B (with TM and ITIM domains), member 1	19q13.4	10859	AI681260	Plasma Membrane	other	7.37	4.4052e-09	3.32788e-07	up High vs Low
1553856_s_at	P2RY10	purinergic receptor P2Y, G-protein coupled, 10	Xq21.1	27334	NM_014499	Plasma Membrane	G-protein coupled receptor	7.37	2.6629e-08	1.70001e-06	up High vs Low
206682_at	CLEC10A	C-type lectin domain family 10, member A	17p13.1	10462	NM_006344	Plasma Membrane	other	7.35	3.69657e-09	2.88901e-07	up High vs Low
201137_s_at	HLA-DPB1	major histocompatibility complex, class II, DP beta 1	6p21.3	3115	NM_002121	Plasma Membrane	transmembrane receptor	7.35	5.676e-10	5.75987e-08	up High vs Low
203547_at	CD4	CD4 molecule	12pter-p12	920	U47924	Plasma Membrane	transmembrane receptor	7.34	1.99856e-09	1.75332e-07	up High vs Low
204562_at	IRF4	interferon regulatory factor 4	6p25-p23	3662	NM_002460	Nucleus	transcription regulator	7.32	3.60757e-09	2.88563e-07	up High vs Low
205639_at	AOAH	acyloxyacyl hydrolase (neutrophil)	7p14-p12	313	NM_001637	unknown	enzyme	7.31	1.05897e-08	7.34689e-07	up High vs Low
221087_s_at	APOL3	apolipoprotein L, 3	22q13.1	80833	NM_014349	Cytoplasm	transporter	7.31	4.64907e-10	4.78925e-08	up High vs Low
209846_s_at	BTN3A2	butyrophilin, subfamily 3, member A2	6p22.1	11118	BC002832	unknown	other	7.24	1.76985e-09	1.57297e-07	up High vs Low
219777_at	GIMAP6	GTPase, IMAP family member 6	-	474344	NM_024711	unknown	other	7.24	2.01451e-09	1.75598e-07	up High vs Low
1559263_s_at	PPIL4	peptidylprolyl isomerase (cyclophilin)-like 4	6q24-q25	85313	BG397809	Nucleus	enzyme	7.23	1.29465e-08	8.84652e-07	up High vs Low
235291_s_at	FLJ32255	hypothetical protein LOC643977	5p12	643977	BE875232	unknown	other	7.22	6.4168e-10	6.41585e-08	up High vs Low
226435_at	PAPLN	papilin, proteoglycan-like sulfated glycoprotein	14q24.2	89932	AU145309	unknown	other	7.22	5.61447e-09	4.06093e-07	up High vs Low
226878_at	HLA-DOA	major histocompatibility complex, class II, DO alpha	6p21.3	3111	AL581873	Plasma Membrane	transmembrane receptor	7.2	3.78171e-09	2.9385e-07	up High vs Low
213309_at	PLCL2	phospholipase C-like 2	3p24.3	23228	AL117515	Cytoplasm	enzyme	7.19	1.3309e-08	8.95922e-07	up High vs Low
210072_at	CCL19	chemokine (C-C motif) ligand 19	9p13	6363	U88321	Extracellular Space	cytokine	7.19	7.69116e-10	7.47032e-08	up High vs Low
1405_i_at	CCL5	chemokine (C-C motif) ligand 5	17q11.2-q12	6352	M21121	Extracellular Space	cytokine	7.18	1.06791e-09	1.00147e-07	up High vs Low
212829_at	PIP4K2A	phosphatidylinositol-5-phosphate 4-kinase, type II, alpha	10p12.2	5305	BE878277	Cytoplasm	kinase	7.17	1.88448e-09	1.66397e-07	up High vs Low
202664_at	WIPF1	WAS/WASL interacting protein family, member 1	2q31.1	7456	AW058622	Cytoplasm	other	7.17	4.81623e-09	3.57875e-07	up High vs Low
223514_at	CARD11	caspase recruitment domain family, member 11	7p22	84433	AF322641	Cytoplasm	kinase	7.17	1.52767e-08	1.00841e-06	up High vs Low
207907_at	TNFSF14	tumor necrosis factor (ligand) superfamily, member 14	19p13.3	8740	NM_003807	Extracellular Space	cytokine	7.16	1.34813e-09	1.22422e-07	up High vs Low
230925_at	APBB1IP	amyloid beta (A4) precursor protein-binding, family B, member 1 interacting protein	10p12.1	54518	AI093231	Cytoplasm	other	7.14	2.33488e-09	1.95986e-07	up High vs Low
36030_at	IFFO1	intermediate filament family orphan 1	12p13.3	25900	AL080214	unknown	other	7.12	2.12082e-09	1.82525e-07	up High vs Low
225373_at	C10orf54	chromosome 10 open reading frame 54	10q22.1	64115	BE271644	unknown	other	7.12	2.60563e-09	2.16045e-07	up High vs Low
205159_at	CSF2RB	colony stimulating factor 2 receptor, beta, low-affinity (granulocyte-macrophage)	22q13.1	1439	AV756141	Plasma Membrane	transmembrane receptor	7.11	4.12935e-09	3.15455e-07	up High vs Low
204046_at	PLCB2	phospholipase C, beta 2	15q15	5330	NM_004573	Cytoplasm	enzyme	7.1	1.23701e-08	8.49539e-07	up High vs Low
219014_at	PLAC8	placenta-specific 8	4q21.22	51316	NM_016619	Nucleus	other	7.09	3.69678e-09	2.88901e-07	up High vs Low
209829_at	FAM65B	family with sequence similarity 65, member B	6p22.3-p21.32	9750	AB002384	unknown	other	7.09	3.97931e-08	2.40492e-06	up High vs Low
229723_at	TAGAP	T-cell activation RhoGTPase activating protein	6q25.3	117289	BF591040	unknown	other	7.08	2.45106e-09	2.04476e-07	up High vs Low
227607_at	STAMBPL1	STAM binding protein-like 1	10q23.31	57559	AI638611	unknown	other	7.08	4.56582e-09	3.43017e-07	up High vs Low
232253_at	LOC441108	hypothetical gene supported by AK128882	5q31.1	441108	AL564637	unknown	other	7.07	8.60438e-09	6.09388e-07	up High vs Low
218913_s_at	GMIP	GEM interacting protein	19p12-p11	51291	NM_016573	unknown	enzyme	7.07	2.92221e-09	2.37942e-07	up High vs Low
217143_s_at	TRA@	T cell receptor alpha locus	14q11.2	6955	X06557	Plasma Membrane		7.06	5.07739e-09	3.7523e-07	up High vs Low
206687_s_at	PTPN6	protein tyrosine phosphatase, non-receptor type 6	12p13	5777	NM_002831	Cytoplasm	phosphatase	7.05	5.61308e-09	4.06093e-07	up High vs Low
205790_at	SKAP1	src kinase associated phosphoprotein 1	17q21.32	8631	NM_003726	Cytoplasm	kinase	7.03	2.21489e-09	1.88238e-07	up High vs Low
222920_s_at	KIAA0748	KIAA0748	12q13.2	9840	BG231515	unknown	other	7.03	3.30813e-08	2.07299e-06	up High vs Low
220423_at	PLA2G2D	phospholipase A2, group IID	1p36.12	26279	NM_012400	Extracellular Space	enzyme	7.02	1.0332e-07	5.59738e-06	up High vs Low
214617_at	PRF1	perforin 1 (pore forming protein)	10q22	5551	AI445650	Cytoplasm	other	7.02	1.0155e-08	7.08139e-07	up High vs Low
230110_at	MCOLN2	mucolipin 2	1p22	255231	AV713773	Cytoplasm	ion channel	7.01	8.03081e-09	5.74752e-07	up High vs Low
40420_at	STK10	serine/threonine kinase 10	5q35.1	6793	AB015718	Cytoplasm	kinase	7.01	2.07055e-09	1.79333e-07	up High vs Low
218600_at	LIMD2	LIM domain containing 2	17q23.3	80774	NM_030576	unknown	other	7.01	1.36868e-09	1.23254e-07	up High vs Low
204220_at	GMFG	glia maturation factor, gamma	19q13.2	9535	NM_004877	Cytoplasm	growth factor	7.01	2.11497e-08	1.36949e-06	up High vs Low
213106_at	ATP8A1	ATPase, aminophospholipid transporter (APLT), class I, type 8A, member 1	4p14-p12	10396	AI769688	Cytoplasm	transporter	7	2.3168e-09	1.95676e-07	up High vs Low
1552497_a_at	SLAMF6	SLAM family member 6	1q23.2	114836	NM_052931	Plasma Membrane	transmembrane receptor	6.95	4.25297e-08	2.54766e-06	up High vs Low
208450_at	LGALS2	lectin, galactoside-binding, soluble, 2	22q12-q13|22q13.1	3957	NM_006498	Cytoplasm	other	6.91	3.4731e-08	2.14669e-06	up High vs Low
204897_at	PTGER4	prostaglandin E receptor 4 (subtype EP4)	5p13.1	5734	AA897516	Plasma Membrane	G-protein coupled receptor	6.91	5.45677e-09	3.98931e-07	up High vs Low
206398_s_at	CD19	CD19 molecule	16p11.2	930	NM_001770	Plasma Membrane	other	6.91	1.05207e-07	5.67701e-06	up High vs Low
206060_s_at	PTPN22	protein tyrosine phosphatase, non-receptor type 22 (lymphoid)	1p13.3-p13.1	26191	NM_015967	Cytoplasm	phosphatase	6.86	6.87812e-09	4.94861e-07	up High vs Low
39318_at	TCL1A	T-cell leukemia/lymphoma 1A	14q32.1	8115	X82240	Nucleus	other	6.82	3.01189e-07	1.4627e-05	up High vs Low
207677_s_at	NCF4	neutrophil cytosolic factor 4, 40kDa	22q13.1	4689	NM_013416	Cytoplasm	enzyme	6.79	9.1835e-09	6.47032e-07	up High vs Low
211795_s_at	FYB	FYN binding protein (FYB-120/130)	5p13.1	2533	AF198052	Nucleus	other	6.77	9.66265e-09	6.77282e-07	up High vs Low
225763_at	RCSD1	RCSD domain containing 1	1q22-q24	92241	AI659418	unknown	other	6.77	1.32194e-08	8.94317e-07	up High vs Low
202531_at	IRF1	interferon regulatory factor 1	5q31.1	3659	NM_002198	Nucleus	transcription regulator	6.76	4.24342e-09	3.22358e-07	up High vs Low
210184_at	ITGAX	integrin, alpha X (complement component 3 receptor 4 subunit)	16p11.2	3687	M81695	Plasma Membrane	other	6.76	1.71711e-08	1.12798e-06	up High vs Low
210164_at	GZMB	granzyme B (granzyme 2, cytotoxic T-lymphocyte-associated serine esterase 1)	14q11.2	3002	J03189	Cytoplasm	peptidase	6.75	1.43708e-08	9.53241e-07	up High vs Low
203932_at	HLA-DMB	major histocompatibility complex, class II, DM beta	6p21.3	3109	NM_002118	Plasma Membrane	transmembrane receptor	6.75	1.87062e-08	1.22291e-06	up High vs Low
228298_at	FAM113B	family with sequence similarity 113, member B	12q13.11	91523	BF056901	unknown	other	6.75	8.2041e-09	5.84081e-07	up High vs Low
205242_at	CXCL13	chemokine (C-X-C motif) ligand 13	4q21	10563	NM_006419	Extracellular Space	cytokine	6.73	3.8765e-09	2.99504e-07	up High vs Low
204950_at	CARD8	caspase recruitment domain family, member 8	19q13.32	22900	NM_014959	Nucleus	other	6.72	5.86889e-08	3.42512e-06	up High vs Low
1556601_a_at	SPATA13	spermatogenesis associated 13	13q12.12	221178	R69077	unknown	other	6.69	5.37121e-09	3.94799e-07	up High vs Low
228372_at	C10orf128	chromosome 10 open reading frame 128	10q11.22	170371	AW204712	unknown	other	6.68	1.88441e-08	1.22604e-06	up High vs Low
221978_at	HLA-F	major histocompatibility complex, class I, F	6p21.3	3134	BE138825	Plasma Membrane	transmembrane receptor	6.68	1.12994e-08	7.79942e-07	up High vs Low
210448_s_at	P2RX5	purinergic receptor P2X, ligand-gated ion channel, 5	17p13.3	5026	U49396	Plasma Membrane	ion channel	6.68	1.15987e-07	6.1369e-06	up High vs Low
227182_at	SUSD3	sushi domain containing 3	9q22.31	203328	AW966474	unknown	other	6.65	3.07606e-08	1.9455e-06	up High vs Low
205049_s_at	CD79A	CD79a molecule, immunoglobulin-associated alpha	19q13.2	973	NM_001783	Plasma Membrane	transmembrane receptor	6.65	6.82158e-08	3.88117e-06	up High vs Low
242814_at	SERPINB9	serpin peptidase inhibitor, clade B (ovalbumin), member 9	6p25	5272	AI986192	Cytoplasm	other	6.62	2.9133e-08	1.85117e-06	up High vs Low
219836_at	ZBED2	zinc finger, BED-type containing 2	3q13.13	79413	NM_024508	unknown	other	6.6	1.54145e-07	8.00027e-06	up High vs Low
205718_at	ITGB7	integrin, beta 7	12q13.13	3695	NM_000889	Plasma Membrane	transmembrane receptor	6.54	6.54051e-08	3.76855e-06	up High vs Low
228658_at	MIAT	myocardial infarction associated transcript (non-protein coding)	22q12.1	440823	R54042	unknown	other	6.53	1.31807e-08	8.94317e-07	up High vs Low
226074_at	PPM1M	protein phosphatase 1M (PP2C domain containing)	3p21.1	132160	N22918	Nucleus	phosphatase	6.5	5.46365e-08	3.20236e-06	up High vs Low
212415_at	38961	septin 6	Xq24	23157	AW150913	Cytoplasm	other	6.49	3.72514e-08	2.29206e-06	up High vs Low
219584_at	PLA1A	phospholipase A1 member A	3q13.13-q13.2	51365	NM_015900	Extracellular Space	enzyme	6.49	6.27302e-08	3.62981e-06	up High vs Low
235175_at	GBP4	guanylate binding protein 4	1p22.2	115361	BG260886	Cytoplasm	enzyme	6.47	3.10703e-08	1.95599e-06	up High vs Low
214186_s_at	HCG26	HLA complex group 26	6p21.3	352961	AI346483	unknown	other	6.46	6.0296e-08	3.50387e-06	up High vs Low
231747_at	CYSLTR1	cysteinyl leukotriene receptor 1	Xq13.2-q21.1	10800	NM_006639	Plasma Membrane	G-protein coupled receptor	6.44	7.56092e-08	4.24849e-06	up High vs Low
227791_at	SLC9A9	solute carrier family 9 (sodium/hydrogen exchanger), member 9	3q24	285195	BE222668	Cytoplasm	other	6.44	1.07159e-07	5.75947e-06	up High vs Low
210538_s_at	BIRC3	baculoviral IAP repeat-containing 3	11q22	330	U37546	Cytoplasm	enzyme	6.44	2.65378e-08	1.70001e-06	up High vs Low
207734_at	LAX1	lymphocyte transmembrane adaptor 1	1q32.1	54900	NM_017773	Cytoplasm	other	6.44	1.97885e-07	1.00781e-05	up High vs Low
204949_at	ICAM3	intercellular adhesion molecule 3	19p13.3-p13.2	3385	NM_002162	Plasma Membrane	other	6.43	6.7595e-08	3.862e-06	up High vs Low
217478_s_at	HLA-DMA	major histocompatibility complex, class II, DM alpha	6p21.3	3108	X76775	Plasma Membrane	transmembrane receptor	6.41	3.36219e-08	2.0972e-06	up High vs Low
214450_at	CTSW	cathepsin W	11q13.1	1521	NM_001335	Cytoplasm	peptidase	6.38	1.98924e-07	1.00932e-05	up High vs Low
212646_at	RFTN1	raftlin, lipid raft linker 1	3p24.3	23180	D42043	Plasma Membrane	other	6.37	5.40536e-08	3.18191e-06	up High vs Low
202746_at	ITM2A	integral membrane protein 2A	Xq13.3-Xq21.2	9452	AL021786	Plasma Membrane	other	6.35	4.15899e-08	2.50239e-06	up High vs Low
223395_at	ABI3BP	ABI family, member 3 (NESH) binding protein	3q12	25890	AB056106	unknown	other	6.33	3.78589e-08	2.31894e-06	up High vs Low
218764_at	PRKCH	protein kinase C, eta	14q22-q23	5583	NM_024064	Cytoplasm	kinase	6.32	7.77088e-08	4.3485e-06	up High vs Low
219734_at	SIDT1	SID1 transmembrane family, member 1	3q13.2	54847	NM_017699	unknown	other	6.3	3.97103e-08	2.40492e-06	up High vs Low
213261_at	LBA1	lupus brain antigen 1	3p22.2	9881	AA035414	Nucleus	transcription regulator	6.3	9.68156e-08	5.30846e-06	up High vs Low
204425_at	ARHGAP4	Rho GTPase activating protein 4	Xq28	393	NM_001666	Cytoplasm	other	6.28	9.03682e-08	5.01562e-06	up High vs Low
204436_at	PLEKHO2	pleckstrin homology domain containing, family O member 2	15q22.1	80301	NM_025201	unknown	other	6.28	3.40817e-08	2.11618e-06	up High vs Low
242946_at	CD53	CD53 molecule	1p13	963	AW293276	Plasma Membrane	other	6.27	3.12683e-07	1.51312e-05	up High vs Low
227265_at	FGL2	fibrinogen-like 2	7q11.23	10875	AW135176	Extracellular Space	peptidase	6.23	9.21387e-08	5.0931e-06	up High vs Low
209584_x_at	APOBEC3C	apolipoprotein B mRNA editing enzyme, catalytic polypeptide-like 3C	22q13.1|22q13.1-q13.2	27350	AF165520	unknown	enzyme	6.23	7.51958e-08	4.24849e-06	up High vs Low
226991_at	NFATC2	nuclear factor of activated T-cells, cytoplasmic, calcineurin-dependent 2	20q13.2-q13.3	4773	AA489681	Nucleus	transcription regulator	6.23	1.41073e-07	7.37192e-06	up High vs Low
208268_at	ADAM28	ADAM metallopeptidase domain 28	8p21.2	10863	NM_021777	Plasma Membrane	peptidase	6.22	1.8073e-07	9.27386e-06	up High vs Low
228532_at	C1orf162	chromosome 1 open reading frame 162	1p13.2	128346	AW662189	unknown	transporter	6.22	1.01171e-07	5.525e-06	up High vs Low
203281_s_at	UBA7	ubiquitin-like modifier activating enzyme 7	3p21	7318	NM_003335	Cytoplasm	enzyme	6.21	4.57289e-08	2.72729e-06	up High vs Low
220059_at	STAP1	signal transducing adaptor family member 1	4q13.2	26228	NM_012108	Cytoplasm	other	6.2	7.7512e-07	3.43325e-05	up High vs Low
205267_at	POU2AF1	POU class 2 associating factor 1	11q23.1	5450	NM_006235	Nucleus	transcription regulator	6.2	4.72285e-08	2.80442e-06	up High vs Low
38964_r_at	WAS	Wiskott-Aldrich syndrome (eczema-thrombocytopenia)	Xp11.4-p11.21	7454	U12707	Cytoplasm	other	6.2	1.89749e-07	9.7e-06	up High vs Low
215118_s_at	IGHA1	immunoglobulin heavy constant alpha 1	14q32.33	3493	AW519168	Extracellular Space	other	6.19	2.00956e-07	1.01207e-05	up High vs Low
207536_s_at	TNFRSF9	tumor necrosis factor receptor superfamily, member 9	1p36	3604	NM_001561	Plasma Membrane	other	6.16	3.61956e-07	1.72697e-05	up High vs Low
203915_at	CXCL9	chemokine (C-X-C motif) ligand 9	4q21	4283	NM_002416	Extracellular Space	cytokine	6.16	6.75372e-08	3.862e-06	up High vs Low
208438_s_at	FGR	Gardner-Rasheed feline sarcoma viral (v-fgr) oncogene homolog	1p36.2-p36.1	2268	NM_005248	Nucleus	kinase	6.15	4.8213e-08	2.85043e-06	up High vs Low
206974_at	CXCR6	chemokine (C-X-C motif) receptor 6	3p21	10663	NM_006564	Plasma Membrane	G-protein coupled receptor	6.14	1.3446e-07	7.05939e-06	up High vs Low
1558827_a_at	ZNF831	zinc finger protein 831	20q13.32	128611	AL713683	unknown	other	6.14	6.9128e-07	3.10232e-05	up High vs Low
205101_at	CIITA	class II, major histocompatibility complex, transactivator	16p13	4261	NM_000246	Nucleus	transcription regulator	6.14	1.77274e-07	9.16567e-06	up High vs Low
212486_s_at	FYN	FYN oncogene related to SRC, FGR, YES	6q21	2534	N20923	Plasma Membrane	kinase	6.12	1.14666e-07	6.09073e-06	up High vs Low
204698_at	ISG20	interferon stimulated exonuclease gene 20kDa	15q26	3669	NM_002201	Nucleus	enzyme	6.11	9.65457e-08	5.30846e-06	up High vs Low
221581_s_at	LAT2	linker for activation of T cells family, member 2	7q11.23	7462	AF257135	Plasma Membrane	other	6.11	4.13682e-07	1.93307e-05	up High vs Low
205692_s_at	CD38	CD38 molecule	4p15	952	NM_001775	Plasma Membrane	enzyme	6.11	1.41497e-07	7.37192e-06	up High vs Low
214181_x_at	LST1	leukocyte specific transcript 1	6p21.3	7940	AI735692	Plasma Membrane	other	6.08	2.53491e-07	1.2489e-05	up High vs Low
210260_s_at	TNFAIP8	tumor necrosis factor, alpha-induced protein 8	5q23.1	25816	BC005352	Cytoplasm	other	6.06	5.18263e-07	2.34131e-05	up High vs Low
209354_at	TNFRSF14	tumor necrosis factor receptor superfamily, member 14 (herpesvirus entry mediator)	1p36.3-p36.2	8764	BC002794	Plasma Membrane	transmembrane receptor	6.06	7.53826e-08	4.24849e-06	up High vs Low
238581_at	GBP5	guanylate binding protein 5	1p22.2	115362	BG271923	Plasma Membrane	enzyme	6.05	1.03042e-07	5.59738e-06	up High vs Low
242020_s_at	ZBP1	Z-DNA binding protein 1	20q13.31	81030	AI925506	unknown	other	6.04	1.07866e-07	5.77466e-06	up High vs Low
35974_at	LRMP	lymphoid-restricted membrane protein	12p12.1	4033	U10485	Cytoplasm	other	6.03	4.48517e-07	2.05351e-05	up High vs Low
1553043_a_at	CD300LF	CD300 molecule-like family member f	17q25.1	146722	NM_139018	unknown	other	6.02	2.11862e-07	1.05527e-05	up High vs Low
210321_at	GZMH	granzyme H (cathepsin G-like 2, protein h-CCPX)	14q11.2	2999	M36118	Cytoplasm	peptidase	6.02	4.37269e-07	2.01559e-05	up High vs Low
210313_at	LILRA4	leukocyte immunoglobulin-like receptor, subfamily A (with TM domain), member 4	19q13.4	23547	AF041261	Plasma Membrane	other	6.01	3.45719e-07	1.66116e-05	up High vs Low
205153_s_at	CD40	CD40 molecule, TNF receptor superfamily member 5	20q12-q13.2	958	NM_001250	Plasma Membrane	transmembrane receptor	6.01	2.11194e-07	1.05527e-05	up High vs Low
229437_at	MIRN155	microRNA 155	-	406947	BG231961	unknown	other	6	3.52194e-07	1.68632e-05	up High vs Low
218298_s_at	C14orf159	chromosome 14 open reading frame 159	14q32.12	80017	NM_024952	Cytoplasm	other	6	8.76769e-08	4.88619e-06	up High vs Low
204269_at	PIM2	pim-2 oncogene	Xp11.23	11040	NM_006875	unknown	kinase	5.99	1.08821e-07	5.80291e-06	up High vs Low
224909_s_at	PREX1	phosphatidylinositol-3,4,5-trisphosphate-dependent Rac exchange factor 1	20q13.13	57580	BF308645	Cytoplasm	other	5.99	1.79348e-07	9.23779e-06	up High vs Low
226879_at	HVCN1	hydrogen voltage-gated channel 1	12q24.11	84329	AW406569	unknown	ion channel	5.94	1.05007e-06	4.51862e-05	up High vs Low
209907_s_at	ITSN2	intersectin 2	2pter-p25.1	50618	AF182198	Cytoplasm	other	5.92	3.92384e-07	1.85209e-05	up High vs Low
206478_at	KIAA0125	KIAA0125	14q32.33	9834	NM_014792	unknown	other	5.92	2.89199e-07	1.40951e-05	up High vs Low
215785_s_at	CYFIP2	cytoplasmic FMR1 interacting protein 2	5q33.3	26999	AL161999	Cytoplasm	other	5.91	2.00579e-07	1.01207e-05	up High vs Low
218223_s_at	PLEKHO1	pleckstrin homology domain containing, family O member 1	1q21.2	51177	NM_016274	Plasma Membrane	other	5.91	1.24701e-07	6.57244e-06	up High vs Low
230011_at	MEI1	meiosis inhibitor 1	22q13.2	150365	AW195720	unknown	other	5.88	1.02968e-06	4.44496e-05	up High vs Low
223565_at	MGC29506	hypothetical protein MGC29506	5q23-q31	51237	AF151024	Extracellular Space	other	5.87	3.38298e-07	1.63127e-05	up High vs Low
227232_at	EVL	Enah/Vasp-like	14q32.2	51466	T58044	Cytoplasm	other	5.87	8.91089e-07	3.89615e-05	up High vs Low
204236_at	FLI1	Friend leukemia virus integration 1	11q24.1-q24.3	2313	NM_002017	Nucleus	transcription regulator	5.86	4.68078e-07	2.13588e-05	up High vs Low
204103_at	CCL4	chemokine (C-C motif) ligand 4	17q12	6351	NM_002984	Extracellular Space	cytokine	5.86	5.025e-07	2.27766e-05	up High vs Low
220146_at	TLR7	toll-like receptor 7	Xp22.3	51284	NM_016562	Plasma Membrane	transmembrane receptor	5.85	4.34489e-07	2.01559e-05	up High vs Low
1555349_a_at	ITGB2	integrin, beta 2 (complement component 3 receptor 3 and 4 subunit)	21q22.3	3689	L78790	Plasma Membrane	other	5.84	3.64964e-07	1.73524e-05	up High vs Low
205590_at	RASGRP1	RAS guanyl releasing protein 1 (calcium and DAG-regulated)	15q14	10125	NM_005739	Cytoplasm	other	5.83	2.03351e-07	1.02036e-05	up High vs Low
214369_s_at	RASGRP2	RAS guanyl releasing protein 2 (calcium and DAG-regulated)	11q13	10235	AI688812	Cytoplasm	other	5.82	1.62042e-06	6.57746e-05	up High vs Low
230550_at	MS4A6A	membrane-spanning 4-domains, subfamily A, member 6A	11q12.1	64231	AA045175	unknown	other	5.81	4.296e-07	2.00058e-05	up High vs Low
230753_at	PATL2	protein associated with topoisomerase II homolog 2 (yeast)	15q21.1	197135	R12665	unknown	other	5.8	1.23942e-06	5.20052e-05	up High vs Low
205484_at	SIT1	signaling threshold regulating transmembrane adaptor 1	9p13-p12	27240	NM_014450	Plasma Membrane	other	5.79	9.7442e-07	4.24685e-05	up High vs Low
208885_at	LCP1	lymphocyte cytosolic protein 1 (L-plastin)	13q14.3	3936	J02923	Cytoplasm	other	5.77	2.45183e-07	1.21679e-05	up High vs Low
244654_at	MYO1G	myosin IG	7p13-p11.2	64005	BE646398	Cytoplasm	other	5.76	1.10358e-06	4.6895e-05	up High vs Low
213620_s_at	ICAM2	intercellular adhesion molecule 2	17q23-q25	3384	AA126728	Plasma Membrane	other	5.75	2.80294e-07	1.37102e-05	up High vs Low
206641_at	TNFRSF17	tumor necrosis factor receptor superfamily, member 17	16p13.1	608	NM_001192	Plasma Membrane	other	5.75	1.24295e-06	5.20052e-05	up High vs Low
213045_at	MAST3	microtubule associated serine/threonine kinase 3	19p13.11	23031	AB011133	unknown	kinase	5.74	4.88917e-07	2.22351e-05	up High vs Low
1555812_a_at	ARHGDIB	Rho GDP dissociation inhibitor (GDI) beta	12p12.3	397	AF498927	Cytoplasm	other	5.74	2.48233e-07	1.22745e-05	up High vs Low
219690_at	TMEM149	transmembrane protein 149	19q13.12	79713	NM_024660	unknown	other	5.74	1.06882e-06	4.5848e-05	up High vs Low
206486_at	LAG3	lymphocyte-activation gene 3	12p13.32	3902	NM_002286	Plasma Membrane	transmembrane receptor	5.73	5.45225e-07	2.45496e-05	up High vs Low
208436_s_at	IRF7	interferon regulatory factor 7	11p15.5	3665	NM_004030	Nucleus	transcription regulator	5.71	2.54496e-07	1.24933e-05	up High vs Low
238025_at	MLKL	mixed lineage kinase domain-like	16q22.3	197259	AA706818	unknown	kinase	5.69	3.76002e-07	1.78149e-05	up High vs Low
225626_at	PAG1	phosphoprotein associated with glycosphingolipid microdomains 1	8q21.13	55824	AK000680	Plasma Membrane	other	5.69	4.36255e-07	2.01559e-05	up High vs Low
205988_at	CD84	CD84 molecule	1q24	8832	NM_003874	Plasma Membrane	other	5.69	1.01269e-06	4.38555e-05	up High vs Low
235023_at	VPS13C	vacuolar protein sorting 13 homolog C (S. cerevisiae)	15q22.2	54832	AA828371	unknown	other	5.68	7.17696e-07	3.21027e-05	up High vs Low
219667_s_at	BANK1	B-cell scaffold protein with ankyrin repeats 1	4q24	55024	NM_017935	unknown	other	5.68	3.69563e-06	0.000131898	up High vs Low
221081_s_at	DENND2D	DENN/MADD domain containing 2D	1p13.3	79961	NM_024901	Cytoplasm	other	5.68	4.40283e-07	2.02262e-05	up High vs Low
205298_s_at	BTN2A2	butyrophilin, subfamily 2, member A2	6p22.1	10385	W58757	unknown	other	5.67	1.64614e-06	6.66009e-05	up High vs Low
243981_at	STK4	serine/threonine kinase 4	20q11.2-q13.2	6789	AI763206	Cytoplasm	kinase	5.67	1.54252e-06	6.33693e-05	up High vs Low
219866_at	CLIC5	chloride intracellular channel 5	6p21.1-p12.1	53405	NM_016929	Cytoplasm	ion channel	5.66	7.25184e-07	3.23313e-05	up High vs Low
210288_at	KLRG1	killer cell lectin-like receptor subfamily G, member 1	12p12-p13	10219	AF081675	Plasma Membrane	other	5.64	2.85957e-06	0.000105093	up High vs Low
1568943_at	INPP5D	inositol polyphosphate-5-phosphatase, 145kDa	2q37.1	3635	BC027960	Cytoplasm	phosphatase	5.64	3.39938e-06	0.000122288	up High vs Low
228585_at	ENTPD1	ectonucleoside triphosphate diphosphohydrolase 1	10q24	953	AI301948	Plasma Membrane	enzyme	5.64	4.10145e-07	1.92316e-05	up High vs Low
244556_at	LCP2	lymphocyte cytosolic protein 2 (SH2 domain containing leukocyte protein of 76kDa)	5q33.1-qter	3937	AI824014	Cytoplasm	other	5.62	2.20855e-06	8.53178e-05	up High vs Low
214467_at	GPR65	G protein-coupled receptor 65	14q31-q32.1	8477	NM_003608	Plasma Membrane	G-protein coupled receptor	5.62	1.23222e-06	5.18754e-05	up High vs Low
37145_at	GNLY	granulysin	2p11.2	10578	M85276	Cytoplasm	other	5.61	1.00358e-06	4.35996e-05	up High vs Low
213293_s_at	TRIM22	tripartite motif-containing 22	11p15	10346	AA083478	Cytoplasm	transcription regulator	5.6	3.93626e-07	1.85209e-05	up High vs Low
220330_s_at	SAMSN1	SAM domain, SH3 domain and nuclear localization signals 1	21q11	64092	NM_022136	Nucleus	other	5.6	8.60722e-07	3.77551e-05	up High vs Low
206255_at	BLK	B lymphoid tyrosine kinase	8p23-p22	640	NM_001715	Cytoplasm	kinase	5.59	5.04013e-06	0.000171803	up High vs Low
229560_at	TLR8	toll-like receptor 8	Xp22	51311	AW872374	Plasma Membrane	transmembrane receptor	5.58	2.47417e-06	9.37152e-05	up High vs Low
215933_s_at	HHEX	hematopoietically expressed homeobox	10q23.33	3087	Z21533	Nucleus	transcription regulator	5.56	2.44997e-06	9.30578e-05	up High vs Low
203413_at	NELL2	NEL-like 2 (chicken)	12q13.11-q13.12	4753	NM_006159	Extracellular Space	other	5.56	1.20538e-06	5.09029e-05	up High vs Low
215602_at	FGD2	FYVE, RhoGEF and PH domain containing 2	6p21.2	221472	AK024456	Cytoplasm	other	5.55	3.72723e-06	0.000132678	up High vs Low
212314_at	KIAA0746	KIAA0746 protein	4p15.2	23231	AB018289	unknown	other	5.55	7.57283e-07	3.36521e-05	up High vs Low
204446_s_at	ALOX5	arachidonate 5-lipoxygenase	10q11.2	240	NM_000698	Cytoplasm	enzyme	5.55	1.11003e-06	4.70224e-05	up High vs Low
1554834_a_at	RASSF5	Ras association (RalGDS/AF-6) domain family member 5	1q32.1	83593	AY062002	Plasma Membrane	other	5.55	1.07454e-06	4.59485e-05	up High vs Low
1557718_at	PPP2R5C	protein phosphatase 2, regulatory subunit B', gamma isoform	14q32	5527	AL834350	Nucleus	peptidase	5.54	2.48352e-06	9.38079e-05	up High vs Low
214735_at	PIP3-E	phosphoinositide-binding protein PIP3-E	6q25.2	26034	AW166711	Cytoplasm	enzyme	5.53	3.75667e-06	0.000133377	up High vs Low
205504_at	BTK	Bruton agammaglobulinemia tyrosine kinase	Xq21.33-q22	695	NM_000061	Cytoplasm	kinase	5.53	2.85678e-06	0.000105093	up High vs Low
203620_s_at	FCHSD2	FCH and double SH3 domains 2	11q13.4	9873	NM_014824	unknown	other	5.5	1.49012e-06	6.1402e-05	up High vs Low
225530_at	MOBKL2A	MOB1, Mps One Binder kinase activator-like 2A (yeast)	19p13.3	126308	BE396735	unknown	other	5.49	1.73491e-06	6.89803e-05	up High vs Low
232645_at	LOC153684	hypothetical LOC153684	5p12	153684	AW665885	unknown	other	5.49	2.03628e-06	8.00271e-05	up High vs Low
206785_s_at	KLRC1	killer cell lectin-like receptor subfamily C, member 1	12p13	3821	NM_002260	Plasma Membrane	transmembrane receptor	5.49	4.52119e-06	0.000156436	up High vs Low
219563_at	C14orf139	chromosome 14 open reading frame 139	14q32.13	79686	NM_024633	unknown	other	5.49	1.55658e-06	6.35078e-05	up High vs Low
215925_s_at	CD72	CD72 molecule	9p13.3	971	AF283777	Plasma Membrane	transmembrane receptor	5.49	4.38226e-06	0.000152404	up High vs Low
229971_at	GPR114	G protein-coupled receptor 114	16q13	221188	BF057784	Plasma Membrane	G-protein coupled receptor	5.48	6.70765e-06	0.000220849	up High vs Low
223663_at	CCDC88B	coiled-coil domain containing 88B	11q12.3	283234	AL136799	Nucleus	enzyme	5.48	3.04096e-06	0.000111458	up High vs Low
227228_s_at	CCDC88C	coiled-coil domain containing 88C	14q32.12	440193	AB040942	unknown	other	5.46	7.94499e-07	3.50396e-05	up High vs Low
212587_s_at	PTPRC	protein tyrosine phosphatase, receptor type, C	1q31-q32	5788	AI809341	Plasma Membrane	phosphatase	5.46	1.68349e-06	6.75282e-05	up High vs Low
206545_at	CD28	CD28 molecule	2q33	940	NM_006139	Plasma Membrane	other	5.46	2.15249e-06	8.3867e-05	up High vs Low
206715_at	TFEC	transcription factor EC	7q31.2	22797	NM_012252	Nucleus	transcription regulator	5.43	2.11512e-06	8.2886e-05	up High vs Low
203055_s_at	ARHGEF1	Rho guanine nucleotide exchange factor (GEF) 1	19q13.13	9138	NM_004706	Cytoplasm	other	5.43	1.66143e-06	6.68407e-05	up High vs Low
204777_s_at	MAL	mal, T-cell differentiation protein	2cen-q13	4118	NM_002371	Plasma Membrane	transporter	5.42	1.65057e-06	6.66009e-05	up High vs Low
205789_at	CD1D	CD1d molecule	1q22-q23	912	NM_001766	Plasma Membrane	other	5.42	8.2407e-06	0.000262429	up High vs Low
202659_at	PSMB10	proteasome (prosome, macropain) subunit, beta type, 10	16q22.1	5699	NM_002801	Cytoplasm	peptidase	5.41	1.55483e-06	6.35078e-05	up High vs Low
203388_at	ARRB2	arrestin, beta 2	17p13	409	NM_004313	Cytoplasm	other	5.4	1.09265e-06	4.65762e-05	up High vs Low
204279_at	PSMB9	proteasome (prosome, macropain) subunit, beta type, 9 (large multifunctional peptidase 2)	6p21.3	5698	NM_002800	Cytoplasm	peptidase	5.39	1.3421e-06	5.56399e-05	up High vs Low
207522_s_at	ATP2A3	ATPase, Ca++ transporting, ubiquitous	17p13.3	489	NM_005173	Cytoplasm	transporter	5.38	1.55991e-06	6.35078e-05	up High vs Low
227844_at	FMNL3	formin-like 3	12q13.12	91010	AI089932	unknown	other	5.38	2.17001e-06	8.43081e-05	up High vs Low
203320_at	SH2B3	SH2B adaptor protein 3	12q24	10019	NM_005475	Cytoplasm	other	5.37	2.27088e-06	8.74771e-05	up High vs Low
213566_at	RNASE6	ribonuclease, RNase A family, k6	14q11.2	6039	NM_005615	Extracellular Space	enzyme	5.37	2.43168e-06	9.26219e-05	up High vs Low
205861_at	SPIB	Spi-B transcription factor (Spi-1/PU.1 related)	19q13.3-q13.4	6689	NM_003121	Nucleus	transcription regulator	5.37	3.11618e-06	0.000113603	up High vs Low
223553_s_at	DOK3	docking protein 3	5q35.3	79930	BC004564	Cytoplasm	other	5.37	3.34964e-06	0.000120818	up High vs Low
210785_s_at	C1orf38	chromosome 1 open reading frame 38	1p35.3	9473	AB035482	unknown	other	5.36	1.70289e-06	6.81058e-05	up High vs Low
209375_at	XPC	xeroderma pigmentosum, complementation group C	3p25	7508	D21089	Nucleus	other	5.35	2.3461e-06	8.9613e-05	up High vs Low
203760_s_at	SLA	Src-like-adaptor	8q22.3-qter|8q24	6503	U44403	Plasma Membrane	other	5.34	6.04431e-06	0.000203442	up High vs Low
213415_at	CLIC2	chloride intracellular channel 2	Xq28	1193	AI768628	unknown	other	5.33	1.4779e-06	6.10837e-05	up High vs Low
222868_s_at	IL18BP	interleukin 18 binding protein	11q13	10068	AI521549	Extracellular Space	other	5.32	1.71433e-06	6.83619e-05	up High vs Low
219386_s_at	SLAMF8	SLAM family member 8	1q23.2	56833	NM_020125	Extracellular Space	other	5.32	2.14142e-06	8.36752e-05	up High vs Low
207655_s_at	BLNK	B-cell linker	10q23.2-q23.33	29760	NM_013314	Cytoplasm	other	5.3	1.99575e-06	7.86613e-05	up High vs Low
202643_s_at	TNFAIP3	tumor necrosis factor, alpha-induced protein 3	6q23	7128	AI738896	Nucleus	other	5.3	2.34354e-06	8.9613e-05	up High vs Low
212914_at	CBX7	chromobox homolog 7	22q13.1	23492	AV648364	Nucleus	other	5.29	2.71e-06	0.000101238	up High vs Low
220987_s_at	C11orf17	chromosome 11 open reading frame 17	11p15.3	56672	NM_030952	unknown	kinase	5.29	2.33394e-06	8.9613e-05	up High vs Low
205419_at	GPR183	G protein-coupled receptor 183	13q32.3	1880	NM_004951	Plasma Membrane	G-protein coupled receptor	5.28	2.75198e-06	0.000102525	up High vs Low
230983_at	FAM129C	family with sequence similarity 129, member C	19p13.11	199786	BE646461	unknown	other	5.25	1.76769e-05	0.000502867	up High vs Low
204411_at	KIF21B	kinesin family member 21B	1pter-q31.3	23046	NM_017596	Cytoplasm	other	5.25	4.15207e-06	0.000145891	up High vs Low
226673_at	SH2D3C	SH2 domain containing 3C	9q34.11	10044	AW665063	Cytoplasm	other	5.24	3.69373e-06	0.000131898	up High vs Low
208894_at	HLA-DRA	major histocompatibility complex, class II, DR alpha	6p21.3	3122	M60334	Plasma Membrane	transmembrane receptor	5.24	1.83313e-06	7.26732e-05	up High vs Low
205859_at	LY86	lymphocyte antigen 86	6p25.1	9450	NM_004271	Plasma Membrane	other	5.24	6.08568e-06	0.000204329	up High vs Low
212592_at	IGJ	immunoglobulin J polypeptide, linker protein for immunoglobulin alpha and mu polypeptides	4q21	3512	AV733266	Extracellular Space	other	5.23	1.95646e-06	7.73371e-05	up High vs Low
223615_at	ABI3	ABI family, member 3	17q21.3	51225	AL136709	Plasma Membrane	other	5.23	2.69325e-06	0.000100889	up High vs Low
227189_at	CPNE5	copine V	6p21.1	57699	AB046819	unknown	other	5.23	6.02249e-06	0.00020321	up High vs Low
206049_at	SELP	selectin P (granule membrane protein 140kDa, antigen CD62)	1q22-q25	6403	NM_003005	Plasma Membrane	other	5.23	6.1693e-06	0.000206626	up High vs Low
205297_s_at	CD79B	CD79b molecule, immunoglobulin-associated beta	17q23	974	NM_000626	Plasma Membrane	transmembrane receptor	5.23	1.29992e-05	0.000384266	up High vs Low
206420_at	IGSF6	immunoglobulin superfamily, member 6	16p12-p13	10261	NM_005849	Plasma Membrane	transmembrane receptor	5.22	6.26128e-06	0.000208679	up High vs Low
209447_at	SYNE1	spectrin repeat containing, nuclear envelope 1	6q25	23345	AF043290	Nucleus	other	5.22	3.27171e-06	0.000118637	up High vs Low
206126_at	CXCR5	chemokine (C-X-C motif) receptor 5	11q23.3	643	NM_001716	Plasma Membrane	G-protein coupled receptor	5.22	1.34174e-05	0.000394061	up High vs Low
213375_s_at	N4BP2L1	NEDD4 binding protein 2-like 1	13q12-q13	90634	N80918	unknown	other	5.22	3.1891e-06	0.00011595	up High vs Low
205237_at	FCN1	ficolin (collagen/fibrinogen domain containing) 1	9q34	2219	NM_002003	Extracellular Space	other	5.21	9.8249e-06	0.000304326	up High vs Low
204164_at	SIPA1	signal-induced proliferation-associated 1	11q13	6494	NM_006747	Cytoplasm	other	5.21	3.48376e-06	0.000124993	up High vs Low
206513_at	AIM2	absent in melanoma 2	1q22	9447	NM_004833	Cytoplasm	other	5.21	3.88524e-06	0.000137582	up High vs Low
220532_s_at	TMEM176B	transmembrane protein 176B	7q36.1	28959	NM_014020	unknown	other	5.19	2.1843e-06	8.46214e-05	up High vs Low
205965_at	BATF	basic leucine zipper transcription factor, ATF-like	14q24.3	10538	NM_006399	Nucleus	transcription regulator	5.18	2.54351e-06	9.58078e-05	up High vs Low
209734_at	NCKAP1L	NCK-associated protein 1-like	12q13.1	3071	BC001604	Plasma Membrane	other	5.18	6.64104e-06	0.000219186	up High vs Low
205890_s_at	UBD	ubiquitin D	6p21.3	10537	NM_006398	Plasma Membrane	G-protein coupled receptor	5.17	2.83697e-06	0.000104829	up High vs Low
204588_s_at	SLC7A7	solute carrier family 7 (cationic amino acid transporter, y+ system), member 7	14q11.2	9056	NM_003982	Plasma Membrane	transporter	5.16	6.90367e-06	0.000226754	up High vs Low
209392_at	ENPP2	ectonucleotide pyrophosphatase/phosphodiesterase 2	8q24.1	5168	L35594	Plasma Membrane	enzyme	5.15	4.92961e-06	0.000168849	up High vs Low
224927_at	KIAA1949	KIAA1949	6p21.3	170954	BG251556	unknown	other	5.14	4.03865e-06	0.000142273	up High vs Low
204336_s_at	RGS19	regulator of G-protein signaling 19	20q13.33	10287	NM_005873	Cytoplasm	other	5.12	7.4796e-06	0.000241013	up High vs Low
220035_at	NUP210	nucleoporin 210kDa	3p25.1	23225	NM_024923	Nucleus	transporter	5.12	3.89819e-06	0.000137682	up High vs Low
235359_at	LRRC33	leucine rich repeat containing 33	3q29	375387	AA534416	unknown	other	5.12	4.68706e-06	0.000161732	up High vs Low
205671_s_at	HLA-DOB	major histocompatibility complex, class II, DO beta	6p21.3	3112	NM_002120	Plasma Membrane	transmembrane receptor	5.11	5.82942e-06	0.000197185	up High vs Low
218322_s_at	ACSL5	acyl-CoA synthetase long-chain family member 5	10q25.1-q25.2	51703	NM_016234	Cytoplasm	enzyme	5.11	2.82684e-06	0.000104739	up High vs Low
213888_s_at	TRAF3IP3	TRAF3 interacting protein 3	1q32.3-q41	80342	AL022398	unknown	other	5.11	2.60058e-06	9.7687e-05	up High vs Low
205467_at	CASP10	caspase 10, apoptosis-related cysteine peptidase	2q33-q34	843	NM_001230	Cytoplasm	peptidase	5.11	4.29192e-06	0.000150416	up High vs Low
1552623_at	HSH2D	hematopoietic SH2 domain containing	19p13.11	84941	BC025237	Cytoplasm	other	5.1	1.31977e-05	0.000389289	up High vs Low
232279_at	PHF15	PHD finger protein 15	5q31.1	23338	AK025001	unknown	other	5.09	1.29758e-05	0.000384266	up High vs Low
224964_s_at	GNG2	guanine nucleotide binding protein (G protein), gamma 2	14q21	54331	AK026424	Plasma Membrane	enzyme	5.08	6.58512e-06	0.000218401	up High vs Low
203485_at	RTN1	reticulon 1	14q23.1	6252	NM_021136	Cytoplasm	other	5.08	7.31638e-06	0.000236877	up High vs Low
230836_at	ST8SIA4	ST8 alpha-N-acetyl-neuraminide alpha-2,8-sialyltransferase 4	5q21	7903	AI422986	Cytoplasm	enzyme	5.08	1.02291e-05	0.000314694	up High vs Low
215946_x_at	IGLL3	immunoglobulin lambda-like polypeptide 3	22q11.2|22q11.23	91353	AL022324	unknown	other	5.07	3.09429e-06	0.000113108	up High vs Low
1552386_at	GAPT	GRB2-binding adaptor protein, transmembrane	5q11.2	202309	NM_152687	unknown	other	5.06	1.83368e-05	0.00051731	up High vs Low
222786_at	CHST12	carbohydrate (chondroitin 4) sulfotransferase 12	7p22	55501	BC002918	Cytoplasm	enzyme	5.06	7.02144e-06	0.000230066	up High vs Low
205544_s_at	CR2	complement component (3d/Epstein Barr virus) receptor 2	1q32	1380	NM_001877	Plasma Membrane	transmembrane receptor	5.05	2.09019e-05	0.000578868	up High vs Low
209229_s_at	SAPS1	SAPS domain family, member 1	19q13.42	22870	BC002799	unknown	other	5.05	4.30651e-06	0.000150417	up High vs Low
237426_at	SP100	SP100 nuclear antigen	2q37.1	6672	AA286940	Nucleus	transcription regulator	5.05	9.00487e-06	0.000282139	up High vs Low
203474_at	IQGAP2	IQ motif containing GTPase activating protein 2	5q13.3	10788	NM_006633	Cytoplasm	other	5.03	4.69806e-06	0.000161732	up High vs Low
210644_s_at	LAIR1	leukocyte-associated immunoglobulin-like receptor 1	19q13.4	3903	AF109683	Plasma Membrane	transmembrane receptor	5.03	9.1743e-06	0.000285474	up High vs Low
226811_at	FAM46C	family with sequence similarity 46, member C	1p12	54855	AL046017	Extracellular Space	other	5.03	4.78792e-06	0.000164409	up High vs Low
218380_at	NLRP1	NLR family, pyrin domain containing 1	17p13.2	22861	NM_021730	Cytoplasm	other	5.02	5.75733e-06	0.000195232	up High vs Low
221249_s_at	FAM117A	family with sequence similarity 117, member A	17q21.33	81558	NM_030802	unknown	transporter	5.02	6.2177e-06	0.000207735	up High vs Low
211368_s_at	CASP1	caspase 1, apoptosis-related cysteine peptidase (interleukin 1, beta, convertase)	11q23	834	U13700	Cytoplasm	peptidase	5.02	5.04115e-06	0.000171803	up High vs Low
221905_at	CYLD	cylindromatosis (turban tumor syndrome)	16q12.1	1540	BF516433	Nucleus	transcription regulator	5.01	7.917e-06	0.000253307	up High vs Low
227135_at	NAAA	N-acylethanolamine acid amidase	4q21.1	27163	AI436803	Cytoplasm	enzyme	5.01	4.31407e-06	0.000150417	up High vs Low
44790_s_at	C13orf18	chromosome 13 open reading frame 18	13q14.12	80183	AI129310	unknown	other	5.01	7.35784e-06	0.000237653	up High vs Low
206437_at	S1PR4	sphingosine-1-phosphate receptor 4	19p13.3	8698	NM_003775	Plasma Membrane	G-protein coupled receptor	5.01	8.13638e-06	0.000259715	up High vs Low
205013_s_at	ADORA2A	adenosine A2a receptor	22q11.23	135	NM_000675	unknown	other	5	1.44428e-05	0.000420541	up High vs Low
206134_at	ADAMDEC1	ADAM-like, decysin 1	8p21.2	27299	NM_014479	Extracellular Space	peptidase	4.99	6.63155e-06	0.000219186	up High vs Low
1569257_at	FMNL1	formin-like 1	17q21	752	BC042925	Cytoplasm	other	4.99	1.27814e-05	0.000380309	up High vs Low
211644_x_at	IGK@	immunoglobulin kappa locus	2p12	50802	L14458			4.98	4.45321e-06	0.000154477	up High vs Low
227014_at	ASPHD2	aspartate beta-hydroxylase domain containing 2	22q12.1	57168	BE550881	unknown	enzyme	4.98	8.35406e-06	0.000265417	up High vs Low
210401_at	P2RX1	purinergic receptor P2X, ligand-gated ion channel, 1	17p13.3	5023	U45448	Plasma Membrane	ion channel	4.97	1.89089e-05	0.000531247	up High vs Low
205312_at	SPI1	spleen focus forming virus (SFFV) proviral integration oncogene spi1	11p11.2	6688	NM_003120	Nucleus	transcription regulator	4.95	7.70185e-06	0.000247004	up High vs Low
239629_at	CFLAR	CASP8 and FADD-like apoptosis regulator	2q33-q34	8837	AI634046	Cytoplasm	other	4.95	1.11874e-05	0.000341858	up High vs Low
205922_at	VNN2	vanin 2	6q23-q24	8875	NM_004665	Cytoplasm	enzyme	4.94	1.71296e-05	0.000490377	up High vs Low
208335_s_at	DARC	Duffy blood group, chemokine receptor	1q21-q22	2532	NM_002036	Plasma Membrane	G-protein coupled receptor	4.93	1.01053e-05	0.000312299	up High vs Low
230086_at	FNBP1	formin binding protein 1	9q34	23048	AA937109	Nucleus	enzyme	4.92	1.06048e-05	0.000324785	up High vs Low
235339_at	SETDB2	SET domain, bifurcated 2	13q14	83852	W65369	Nucleus	enzyme	4.92	1.84872e-05	0.000520474	up High vs Low
210152_at	LILRB4	leukocyte immunoglobulin-like receptor, subfamily B (with TM and ITIM domains), member 4	19q13.4	11006	U82979	Plasma Membrane	other	4.91	2.03676e-05	0.000565883	up High vs Low
220068_at	VPREB3	pre-B lymphocyte 3	22q11.23|22q11	29802	NM_013378	unknown	other	4.91	2.55168e-05	0.000685727	up High vs Low
209969_s_at	STAT1	signal transducer and activator of transcription 1, 91kDa	2q32.2	6772	BC002704	Nucleus	transcription regulator	4.91	5.71923e-06	0.000194425	up High vs Low
205641_s_at	TRADD	TNFRSF1A-associated via death domain	16q22	8717	NM_003789	Cytoplasm	other	4.91	8.94739e-06	0.000280985	up High vs Low
207375_s_at	IL15RA	interleukin 15 receptor, alpha	10p15-p14	3601	NM_002189	Plasma Membrane	transmembrane receptor	4.9	7.04025e-06	0.000230128	up High vs Low
225706_at	GLCCI1	glucocorticoid induced transcript 1	7p21.3	113263	AI761989	unknown	other	4.89	9.0662e-06	0.000282757	up High vs Low
209457_at	DUSP5	dual specificity phosphatase 5	10q25	1847	U16996	Nucleus	phosphatase	4.89	6.42462e-06	0.000213599	up High vs Low
204158_s_at	TCIRG1	T-cell, immune regulator 1, ATPase, H+ transporting, lysosomal V0 subunit A3	11q13.2	10312	NM_006019	Plasma Membrane	enzyme	4.88	7.07229e-06	0.000230621	up High vs Low
217022_s_at	IGH@	immunoglobulin heavy locus	14q32.33	3492	S55735	Extracellular Space	other	4.86	7.24763e-06	0.000235211	up High vs Low
204070_at	RARRES3	retinoic acid receptor responder (tazarotene induced) 3	11q23	5920	NM_004585	Cytoplasm	other	4.85	7.19839e-06	0.000234172	up High vs Low
221571_at	TRAF3	TNF receptor-associated factor 3	14q32.32	7187	AI721219	Cytoplasm	other	4.85	1.25671e-05	0.000376405	up High vs Low
230052_s_at	NFKBID	nuclear factor of kappa light polypeptide gene enhancer in B-cells inhibitor, delta	19q13.12	84807	AA004799	unknown	other	4.85	2.18731e-05	0.00060087	up High vs Low
206267_s_at	MATK	megakaryocyte-associated tyrosine kinase	19p13.3	4145	NM_002378	Cytoplasm	kinase	4.84	1.26144e-05	0.000376991	up High vs Low
215784_at	CD1E	CD1e molecule	1q22-q23	913	AA309511	Cytoplasm	other	4.84	2.36426e-05	0.000642785	up High vs Low
219371_s_at	KLF2	Kruppel-like factor 2 (lung)	19p13.13-p13.11	10365	NM_016270	Nucleus	transcription regulator	4.83	1.33109e-05	0.000391778	up High vs Low
206170_at	ADRB2	adrenergic, beta-2-, receptor, surface	5q31-q32	154	NM_000024	Plasma Membrane	G-protein coupled receptor	4.83	2.23087e-05	0.000610369	up High vs Low
204994_at	MX2	myxovirus (influenza virus) resistance 2 (mouse)	21q22.3	4600	NM_002463	Nucleus	enzyme	4.83	9.05525e-06	0.000282757	up High vs Low
227609_at	EPSTI1	epithelial stromal interaction 1 (breast)	13q13.3	94240	AA633203	unknown	other	4.83	1.12146e-05	0.000341919	up High vs Low
209166_s_at	MAN2B1	mannosidase, alpha, class 2B, member 1	19cen-q13.1	4125	U68567	Cytoplasm	enzyme	4.82	8.6274e-06	0.000272826	up High vs Low
205192_at	MAP3K14	mitogen-activated protein kinase kinase kinase 14	17q21	9020	NM_003954	Cytoplasm	kinase	4.82	1.12689e-05	0.000342805	up High vs Low
222895_s_at	BCL11B	B-cell CLL/lymphoma 11B (zinc finger protein)	14q32.2	64919	AA918317	Nucleus	other	4.8	9.44682e-06	0.000293283	up High vs Low
217767_at	LOC653879	similar to Complement C3 precursor	-	653879	NM_000064	Extracellular Space	peptidase	4.8	1.29564e-05	0.000384266	up High vs Low
208998_at	UCP2	uncoupling protein 2 (mitochondrial, proton carrier)	11q13	7351	U94592	Cytoplasm	transporter	4.8	8.77859e-06	0.000276963	up High vs Low
206804_at	CD3G	CD3g molecule, gamma (CD3-TCR complex)	11q23	917	NM_000073	Plasma Membrane	transmembrane receptor	4.8	3.23301e-05	0.000847062	up High vs Low
213534_s_at	PASK	PAS domain containing serine/threonine kinase	2q37.3	23178	D50925	Cytoplasm	kinase	4.79	1.22852e-05	0.000369589	up High vs Low
202748_at	GBP2	guanylate binding protein 2, interferon-inducible	1p22.2	2634	NM_004120	Cytoplasm	enzyme	4.79	1.14541e-05	0.000346887	up High vs Low
204352_at	TRAF5	TNF receptor-associated factor 5	1q32	7188	NM_004619	Cytoplasm	transporter	4.79	1.27012e-05	0.000378754	up High vs Low
221044_s_at	TRIM34	tripartite motif-containing 34	11p15	53840	NM_021616	unknown	other	4.77	1.52054e-05	0.000440858	up High vs Low
243423_at	TNIP1	TNFAIP3 interacting protein 1	5q32-q33.1	10318	AF150368	Nucleus	other	4.76	3.02668e-05	0.000796071	up High vs Low
225909_at	tcag7.1196	similar to GLI-Kruppel family member HKR1	7q36.1	728743	BF940308	unknown	other	4.76	2.45708e-05	0.000661611	up High vs Low
209539_at	ARHGEF6	Rac/Cdc42 guanine nucleotide exchange factor (GEF) 6	Xq26.3	9459	D25304	Cytoplasm	other	4.76	1.37571e-05	0.000402298	up High vs Low
212796_s_at	TBC1D2B	TBC1 domain family, member 2B	15q24.3-q25.1	23102	BF195608	unknown	other	4.75	1.80024e-05	0.000508932	up High vs Low
218999_at	TMEM140	transmembrane protein 140	7q33	55281	NM_018295	unknown	other	4.74	1.95542e-05	0.000547115	up High vs Low
1559882_at	SAMHD1	SAM domain and HD domain 1	20pter-q12	25939	AF147427	Nucleus	enzyme	4.73	2.22245e-05	0.000609291	up High vs Low
208594_x_at	LILRA6	leukocyte immunoglobulin-like receptor, subfamily A (with TM domain), member 6	19q13.4	79168	NM_024318	Plasma Membrane	other	4.73	2.24976e-05	0.000614303	up High vs Low
213820_s_at	STARD5	StAR-related lipid transfer (START) domain containing 5	15q26	80765	T54159	Cytoplasm	transporter	4.73	2.4113e-05	0.000653163	up High vs Low
227544_at	C14orf83	chromosome 14 open reading frame 83	14q24.1	161145	H07095	unknown	other	4.72	1.19254e-05	0.000360359	up High vs Low
201236_s_at	BTG2	BTG family, member 2	1q32	7832	NM_006763	Nucleus	transcription regulator	4.72	1.58321e-05	0.000456112	up High vs Low
211272_s_at	DGKA	diacylglycerol kinase, alpha 80kDa	12q13.3	1606	AF064771	Cytoplasm	kinase	4.71	2.75659e-05	0.000739333	up High vs Low
209761_s_at	SP110	SP110 nuclear body protein	2q37.1	3431	AA969194	Nucleus	other	4.71	1.66624e-05	0.000478006	up High vs Low
218345_at	TMEM176A	transmembrane protein 176A	7q36.1	55365	NM_018487	unknown	other	4.71	1.24399e-05	0.000373417	up High vs Low
204642_at	S1PR1	sphingosine-1-phosphate receptor 1	1p21	1901	NM_001400	Plasma Membrane	G-protein coupled receptor	4.7	3.31661e-05	0.000867293	up High vs Low
230756_at	ZNF683	zinc finger protein 683	1p36.11	257101	AI376558	unknown	other	4.7	2.86758e-05	0.00076308	up High vs Low
209765_at	ADAM19	ADAM metallopeptidase domain 19 (meltrin beta)	5q32-q33	8728	Y13786	Plasma Membrane	peptidase	4.7	1.99486e-05	0.000555864	up High vs Low
215313_x_at	HLA-A	major histocompatibility complex, class I, A	6p21.3	3105	AA573862	Plasma Membrane	transmembrane receptor	4.69	1.36219e-05	0.000399205	up High vs Low
217992_s_at	EFHD2	EF-hand domain family, member D2	1p36.21	79180	NM_024329	unknown	other	4.69	1.71998e-05	0.00049135	up High vs Low
229295_at	LOC150166	hypothetical protein LOC150166	22q11.21	150166	BF939473	unknown	other	4.67	1.7923e-05	0.000507743	up High vs Low
203729_at	EMP3	epithelial membrane protein 3	19q13.3	2014	NM_001425	Plasma Membrane	other	4.66	2.11305e-05	0.000582825	up High vs Low
227300_at	TMEM119	transmembrane protein 119	12q24.11	338773	AL521682	unknown	other	4.66	1.94754e-05	0.000546035	up High vs Low
203185_at	RASSF2	Ras association (RalGDS/AF-6) domain family member 2	20pter-p12.1	9770	NM_014737	Nucleus	other	4.66	1.9618e-05	0.000547773	up High vs Low
212443_at	NBEAL2	neurobeachin-like 2	3p21.31	23218	AB011112	unknown	other	4.65	1.7424e-05	0.000496713	up High vs Low
212560_at	SORL1	sortilin-related receptor, L(DLR class) A repeats-containing	11q23.2-q24.2	6653	AV728268	Plasma Membrane	transporter	4.65	1.54241e-05	0.000446247	up High vs Low
209568_s_at	RGL1	ral guanine nucleotide dissociation stimulator-like 1	1q25.3	23179	AF186779	Cytoplasm	other	4.64	2.36826e-05	0.000642785	up High vs Low
228891_at	SEMA4D	sema domain, immunoglobulin domain (Ig), transmembrane domain (TM) and short cytoplasmic domain, (semaphorin) 4D	9q22.2	10507	N93399	Plasma Membrane	other	4.63	2.4394e-05	0.000658153	up High vs Low
227384_s_at	LOC727820	hypothetical protein LOC727820	1q21.1	727820	AW340595			4.61	2.42024e-05	0.000654283	up High vs Low
203104_at	CSF1R	colony stimulating factor 1 receptor	5q33-q35	1436	NM_005211	Plasma Membrane	kinase	4.59	2.97267e-05	0.000784899	up High vs Low
228964_at	PRDM1	PR domain containing 1, with ZNF domain	6q21-q22.1	639	AI692659	Nucleus	transcription regulator	4.59	2.8118e-05	0.000752653	up High vs Low
209993_at	ABCB1	ATP-binding cassette, sub-family B (MDR/TAP), member 1	7q21.1	5243	AF016535	Plasma Membrane	transporter	4.58	3.06464e-05	0.000804498	up High vs Low
203920_at	NR1H3	nuclear receptor subfamily 1, group H, member 3	11p11.2	10062	NM_005693	Nucleus	ligand-dependent nuclear receptor	4.56	3.54763e-05	0.00091887	up High vs Low
210340_s_at	CSF2RA	colony stimulating factor 2 receptor, alpha, low-affinity (granulocyte-macrophage)	Xp22.32 and Yp11.3	1438	BC002635	Plasma Membrane	transmembrane receptor	4.56	3.49263e-05	0.000908085	up High vs Low
204440_at	CD83	CD83 molecule	6p23	9308	NM_004233	Plasma Membrane	other	4.56	3.48413e-05	0.000907611	up High vs Low
213669_at	FCHO1	FCH domain only 1	19p13.11	23149	AB006628	unknown	other	4.55	2.97257e-05	0.000784899	up High vs Low
212706_at	RASA4	RAS p21 protein activator 4	7q22	10156	AB011110	Cytoplasm	other	4.53	3.67132e-05	0.000947298	up High vs Low
213326_at	VAMP1	vesicle-associated membrane protein 1 (synaptobrevin 1)	12p	6843	AU150319	Plasma Membrane	transporter	4.51	3.64798e-05	0.000943064	up High vs Low
204633_s_at	RPS6KA5	ribosomal protein S6 kinase, 90kDa, polypeptide 5	14q31-q32.1	9252	AF074393	Nucleus	kinase	4.51	2.82065e-05	0.000753541	up High vs Low
225051_at	EPB41	erythrocyte membrane protein band 4.1 (elliptocytosis 1, RH-linked)	1p33-p32	2035	AA522435	Plasma Membrane	other	4.5	3.89763e-05	0.00099624	up High vs Low
218543_s_at	PARP12	poly (ADP-ribose) polymerase family, member 12	7q34	64761	NM_022750	Nucleus	other	4.5	2.98341e-05	0.000786209	up High vs Low
205326_at	RAMP3	receptor (G protein-coupled) activity modifying protein 3	7p13-p12	10268	NM_005856	Plasma Membrane	other	4.49	3.72903e-05	0.000954939	up High vs Low
203085_s_at	TGFB1	transforming growth factor, beta 1	19q13.2|19q13.1	7040	BC000125	Extracellular Space	growth factor	4.48	2.84105e-05	0.000757501	up High vs Low
218964_at	ARID3B	AT rich interactive domain 3B (BRIGHT-like)	15q24	10620	NM_006465	unknown	other	4.47	3.69007e-05	0.000948537	up High vs Low
200670_at	XBP1	X-box binding protein 1	22q12.1|22q12	7494	NM_005080	Nucleus	transcription regulator	4.46	3.68897e-05	0.000948537	up High vs Low
223854_at	PCDHB10	protocadherin beta 10	5q31	56126	AF131761	Extracellular Space	other	-4.52	3.50576e-05	0.000909757	down High vs Low
215286_s_at	PHTF2	putative homeodomain transcription factor 2	7q11.23-q21	57157	AL050389	Cytoplasm	other	-4.56	2.12973e-05	0.000586235	down High vs Low
209227_at	TUSC3	tumor suppressor candidate 3	8p22	7991	AU158251	Plasma Membrane	other	-4.56	2.10354e-05	0.000581381	down High vs Low
221410_x_at	PCDHB3	protocadherin beta 3	5q31	56132	NM_018937	Cytoplasm	other	-4.57	2.90887e-05	0.00077105	down High vs Low
209822_s_at	VLDLR	very low density lipoprotein receptor	9p24	7436	L22431	Plasma Membrane	other	-4.59	2.88204e-05	0.000765429	down High vs Low
224002_s_at	FKBP7	FK506 binding protein 7	2q31.2	51661	AF100751	Cytoplasm	enzyme	-4.62	2.31264e-05	0.000630206	down High vs Low
217975_at	WBP5	WW domain binding protein 5	Xq22.1-q22.2	51186	NM_016303	Cytoplasm	enzyme	-4.66	3.44001e-05	0.000897835	down High vs Low
213793_s_at	HOMER1	homer homolog 1 (Drosophila)	5q14.2	9456	BE550452	Cytoplasm	enzyme	-4.66	3.72522e-05	0.000954939	down High vs Low
210513_s_at	VEGFA	vascular endothelial growth factor A	6p12	7422	AF091352	Plasma Membrane	transporter	-4.71	1.66024e-05	0.000477292	down High vs Low
213424_at	KIAA0895	KIAA0895	7p14.2	23366	AB020702	Plasma Membrane	other	-4.72	1.50114e-05	0.000436164	down High vs Low
228946_at	INTU	inturned planar cell polarity effector homolog (Drosophila)	4q28.1	27152	AW150229	unknown	other	-4.73	1.5742e-05	0.000454478	down High vs Low
208504_x_at	PCDHB11	protocadherin beta 11	5q31	56125	NM_018931	unknown	other	-4.79	1.02048e-05	0.000314661	down High vs Low
219410_at	TMEM45A	transmembrane protein 45A	3q12.2	55076	NM_018004	Cytoplasm	enzyme	-4.8	1.13089e-05	0.000343256	down High vs Low
200827_at	PLOD1	procollagen-lysine 1, 2-oxoglutarate 5-dioxygenase 1	1p36.22	5351	NM_000302	Plasma Membrane	other	-4.81	1.40348e-05	0.000409539	down High vs Low
218898_at	FAM57A	family with sequence similarity 57, member A	17p13.3	79850	NM_024792	Plasma Membrane	other	-4.81	2.03914e-05	0.000565883	down High vs Low
223249_at	CLDN12	claudin 12	7q21	9069	AL136770	Plasma Membrane	other	-4.88	1.781e-05	0.000505595	down High vs Low
204669_s_at	RNF24	ring finger protein 24	20p13-p12.1	11237	NM_007219	Cytoplasm	kinase	-4.92	8.40905e-06	0.000266541	down High vs Low
202887_s_at	DDIT4	DNA-damage-inducible transcript 4	10pter-q26.12	54541	NM_019058	Cytoplasm	other	-4.92	1.0295e-05	0.000316007	down High vs Low
203282_at	GBE1	glucan (1,4-alpha-), branching enzyme 1	3p12.3	2632	NM_000158	Cytoplasm	enzyme	-4.93	8.86218e-06	0.000278954	down High vs Low
201849_at	BNIP3	BCL2/adenovirus E1B 19kDa interacting protein 3	10q26.3	664	NM_004052	Plasma Membrane	phosphatase	-5.04	1.21667e-05	0.000366835	down High vs Low
212340_at	YIPF6	Yip1 domain family, member 6	Xq12	286451	BE673723	unknown	other	-5.05	7.68038e-06	0.000246898	down High vs Low
202912_at	ADM	adrenomedullin	11p15.4	133	NM_001124	unknown	other	-5.07	3.34394e-06	0.000120818	down High vs Low
223278_at	GJB2	gap junction protein, beta 2, 26kDa	13q11-q12	2706	M86849	Plasma Membrane	enzyme	-5.13	2.77929e-06	0.000103259	down High vs Low
214436_at	FBXL2	F-box and leucine-rich repeat protein 2	3p22.3	25827	AF176518	Extracellular Space	growth factor	-5.29	1.28805e-06	5.35622e-05	down High vs Low
228499_at	PFKFB4	6-phosphofructo-2-kinase/fructose-2,6-biphosphatase 4	3p22-p21	5210	AL038787	Plasma Membrane	transporter	-5.4	1.28381e-06	5.355e-05	down High vs Low
207543_s_at	P4HA1	procollagen-proline, 2-oxoglutarate 4-dioxygenase (proline 4-hydroxylase), alpha polypeptide I	10q21.3-q23.1	5033	NM_000917	unknown	other	-5.64	7.96238e-07	3.50396e-05	down High vs Low
214978_s_at	PPFIA4	protein tyrosine phosphatase, receptor type, f polypeptide (PTPRF), interacting protein (liprin), alpha 4	1q32.1	8497	AK023365	Cytoplasm	other	-6.45	1.36347e-08	9.08847e-07	down High vs Low

## Sheet: Table S8B
Table S8B: Canonical pathways associated with the genes overexpressed in "immune-high" tumors in the IPC set
Ingenuity Canonical Pathways*	p	Nb genes**	Molecules
Primary Immunodeficiency Signaling	3.98107e-16	18	BLNK, CD19, IL2RG, CD3E, CD4, CIITA, IGHG1, CD8A, CD3D, CD79A, BTK, PTPRC, IL7R, LCK, CD40, ZAP70, IGHA1, JAK3
iCOS-iCOSL Signaling in T Helper Cells	1e-14	25	CD247, RAC2, HLA-DOA, CD3E, CD4, PIK3R5, HLA-DMB, IL2RB, PTPRC, CD28, LCK, HLA-DRA, ITK, IL2RG, PRKCQ, CD3D, INPP5D, CD3G, CD40, ZAP70, HLA-DOB, NFATC2, VAV1, PIK3CD, LCP2
CD28 Signaling in T Helper Cells	1.58489e-14	26	CD247, FYN, RAC2, HLA-DOA, CD3E, CD4, PIK3R5, HLA-DMB, CTLA4, PTPRC, CD28, LCK, HLA-DRA, ITK, PTPN6, PRKCQ, CD3D, CD3G, WAS, ZAP70, HLA-DOB, NFATC2, PIK3CD, VAV1, CARD11, LCP2
T Cell Receptor Signaling	3.16228e-14	24	CD247, FYN, PTPN7, PRKCQ, CD3E, CD4, PIK3R5, CD8A, CD3D, CTLA4, BTK, PTPRC, CD3G, CD28, LCK, PAG1, RASGRP1, ZAP70, NFATC2, VAV1, PIK3CD, CARD11, LCP2, ITK
CTLA4 Signaling in Cytotoxic T Lymphocytes	6.30957e-13	21	CD247, FYN, RAC2, HLA-DOA, PTPN6, PPP2R5C, CD3E, CD4, PIK3R5, HLA-DMB, CD3D, CTLA4, CD3G, CD28, LCK, HLA-DRA, ZAP70, HLA-DOB, PIK3CD, LCP2, PTPN22
Natural Killer Cell Signaling	1e-12	21	CD247, FYN, RAC2, PTPN6, PRKCQ, LAIR1, PIK3R5, LILRB1, INPP5D, KLRC2, LCK, SH2D1A, KLRB1, KLRK1, ZAP70, VAV1, PRKCH, PIK3CD, HCST, LCP2, PRKCB
Crosstalk between Dendritic Cells and Natural Killer Cells	2.51189e-12	20	IL15RA, IL2RG, CD69, LTB, CD83, ITGAL, IL2RB, HLA-F, CD28, CSF2RB, PRF1, CD40, HLA-A, HLA-E, ICAM3, KLRK1, HLA-DRA, TLR7, TNFRSF1B, CCR7
Systemic Lupus Erythematosus Signaling	5.01187e-12	23	CD247, RAC2, PTPN6, CD79B, CD3E, PIK3R5, IGHG1, CD3D, INPP5D, CD79A, HLA-F, PTPRC, CD3G, CD28, LCK, HLA-A, CD40, HLA-E, CD72, TLR7, NFATC2, PIK3CD, PIM2 (includes EG:11040)
PKCθ Signaling in T Lymphocytes	2.51189e-11	22	CD247, FYN, RAC2, MAP3K14, HLA-DOA, PRKCQ, CD3E, CD4, PIK3R5, HLA-DMB, CD3D, CD28, CD3G, LCK, HLA-DRA, ZAP70, HLA-DOB, NFATC2, VAV1, PIK3CD, CARD11, LCP2
Calcium-induced T Lymphocyte Apoptosis	3.98107e-11	16	CD247, HLA-DOA, PRKCQ, CD3E, CD4, ATP2A3, HLA-DMB, CD3D, CD3G, LCK, HLA-DRA, ZAP70, NFATC2, HLA-DOB, PRKCH, PRKCB
Role of NFAT in Regulation of the Immune Response	7.94328e-11	26	CD247, BLNK, FYN, RAC2, HLA-DOA, PLCB2, CD3E, CD4, PIK3R5, HLA-DMB, CD79A, CD28, LCK, HLA-DRA, ITK, PRKCQ, CD79B, CD3D, BTK, CD3G, ZAP70, HLA-DOB, NFATC2, PIK3CD, GNG2, LCP2
Communication between Innate and Adaptive Immune Cells	1.7378e-10	17	CD4, TLR8 (includes EG:51311), CD83, CCL5, IGHG1, CD8A, TNFRSF17, HLA-F, CD28, CCL4, CD40, HLA-A, HLA-E, HLA-DRA, TLR7, IGHA1, CCR7
OX40 Signaling Pathway	2.29087e-10	14	CD247, TRAF3, HLA-DOA, CD3E, CD4, HLA-DMB, CD3D, HLA-F, CD3G, HLA-A, HLA-E, HLA-DRA, HLA-DOB, TRAF5
Altered T Cell and B Cell Signaling in Rheumatoid Arthritis	4.67735e-10	17	MAP3K14, HLA-DOA, TRAF3, SLAMF1, CD79B, TLR8 (includes EG:51311), LTB, HLA-DMB, CD79A, TNFRSF17, CD28, CD40, CXCL13, TGFB1, HLA-DRA, TLR7, HLA-DOB
T Helper Cell Differentiation	5.7544e-10	16	HLA-DOA, IL2RG, IL12RB1, IL21R, HLA-DMB, TBX21, STAT4, CD28, CD40, TGFB1, HLA-DRA, IL10RA, HLA-DOB, CXCR5, STAT1, TNFRSF1B
Autoimmune Thyroid Disease Signaling	6.91831e-10	12	CD28, PRF1, HLA-DOA, HLA-A, CD40, HLA-E, HLA-DRA, HLA-DOB, HLA-DMB, IGHG1, GZMB, HLA-F
Cytotoxic T Lymphocyte-mediated Apoptosis of Target Cells	7.4131e-10	13	CD247, HLA-DOA, CD3E, HLA-DMB, CD3D, HLA-F, CD3G, PRF1, HLA-A, HLA-E, HLA-DRA, HLA-DOB, GZMB
B Cell Development	7.76247e-10	11	IL7R, PTPRC, CD19, HLA-DOA, CD79B, CD40, HLA-DRA, HLA-DOB, HLA-DMB, IGHG1, CD79A
Allograft Rejection Signaling	2.34423e-09	12	CD28, PRF1, HLA-DOA, HLA-A, CD40, HLA-E, HLA-DRA, HLA-DOB, HLA-DMB, IGHG1, GZMB, HLA-F
Cdc42 Signaling	2.81838e-09	20	CD247, HLA-DOA, FGD3, CD3E, HLA-DMB, CD3D, HLA-F, CD3G, WIPF1, IQGAP2, HLA-A, WAS, HLA-E, ARHGEF6, HLA-DRA, HLA-DOB, VAV1, PRKCH, ITGA4, ITK
Type I Diabetes Mellitus Signaling	3.23594e-09	19	CD247, MAP3K14, HLA-DOA, CD3E, HLA-DMB, CD3D, IRF1, HLA-F, CD28, TRADD, CD3G, PRF1, HLA-A, HLA-E, HLA-DRA, HLA-DOB, STAT1, TNFRSF1B, GZMB
NF-κB Activation by Viruses	5.01187e-09	16	RAC2, MAP3K14, CCR5, PRKCQ, CD4, PIK3R5, ITGAL, TNFRSF14, ITGB2, LCK, PIK3CD, PRKCH, CXCR5, PRKCB, CR2, ITGA4
Phospholipase C Signaling	9.33254e-09	26	CD247, BLNK, FYN, PLCB2, CD3E, ARHGEF1, RHOH, CD79A, LCK, RHOF, ITK, ITGA4, PRKCQ, CD79B, CD3D, BTK, CD3G, PLA2G2D, ARHGEF6, ZAP70, NFATC2, PRKCH, GNG2, FNBP1, LCP2, PRKCB
PI3K Signaling in B Lymphocytes	1.8197e-08	20	BLNK, FYN, RAC2, PLCB2, CD19, C3, CD79B, PLCL2, INPP5D, CD79A, BTK, BLK, PTPRC, CD40, NFATC2, VAV1, PRKCH, PIK3CD, CR2, PRKCB
Leukocyte Extravasation Signaling	2.75423e-08	23	RAC2, PRKCQ, PTK2B, ARHGAP4, PIK3R5, NCF4, ITGAL, RHOH, SELPLG, BTK, ITGB2, WIPF1, ARHGAP9, ICAM3, WAS, SIPA1, VAV1, PRKCH, PIK3CD, RASSF5, ITGA4, PRKCB, ITK
Graft-versus-Host Disease Signaling	2.69153e-07	10	CD28, PRF1, HLA-DOA, HLA-A, HLA-E, HLA-DRA, HLA-DOB, HLA-DMB, GZMB, HLA-F
CCR5 Signaling in Macrophages	2.81838e-07	13	CD247, CCR5, PRKCQ, CD3E, PTK2B, CD4, CCL5, CD3D, CD3G, CCL4, PRKCH, GNG2, PRKCB
Dendritic Cell Maturation	3.98107e-07	19	MAP3K14, RAC2, HLA-DOA, PIK3R5, LTB, HLA-DMB, CD83, IGHG1, CD1D, STAT4, CD40, HLA-A, HLA-DRA, HLA-DOB, PIK3CD, IRF8, STAT1, TNFRSF1B, CCR7
IL-4 Signaling	5.12861e-07	13	RAC2, IL2RG, PTPN6, HLA-DOA, IRF4, PIK3R5, HLA-DMB, INPP5D, HLA-DRA, HLA-DOB, NFATC2, PIK3CD, JAK3
Production of Nitric Oxide and Reactive Oxygen Species in Macrophages	1.90546e-06	19	RAC2, MAP3K14, PTPN6, PRKCQ, PPP2R5C, PIK3R5, NCF4, SPI1, RHOH, IRF1, PIK3CD, PRKCH, IRF8, RHOF, STAT1, TNFRSF1B, JAK3, FNBP1, PRKCB
Sphingosine-1-phosphate Signaling	4.0738e-06	14	RAC2, PLCB2, PTK2B, PIK3R5, PLCL2, RHOH, S1PR4, NAAA, CASP1, S1PR1, PIK3CD, RHOF, FNBP1, CASP10
Antigen Presentation Pathway	4.0738e-06	8	PSMB9, HLA-DOA, HLA-A, HLA-E, HLA-DRA, HLA-DOB, HLA-DMB, HLA-F
Pathogenesis of Multiple Sclerosis	7.76247e-06	5	CCR5, CXCL9, CCL4, CXCR3, CCL5
Reelin Signaling in Neurons	1.23027e-05	12	BLK, ITGB2, FYN, LCK, ARHGEF6, PIK3R5, MAP4K1, ARHGEF1, PIK3CD, ITGAL, FGR, ITGA4
IL-12 Signaling and Production in Macrophages	1.47911e-05	14	RAC2, PRKCQ, IL12RB1, PIK3R5, SPI1, IRF1, STAT4, CD40, TGFB1, PIK3CD, PRKCH, IRF8, STAT1, PRKCB
B Cell Receptor Signaling	1.69824e-05	17	BLNK, RAC2, MAP3K14, PTPN6, CD19, PRKCQ, CD79B, PIK3R5, INPP5D, CD79A, PTPRC, BTK, PAG1, NFATC2, VAV1, PIK3CD, PRKCB
Virus Entry via Endocytic Pathways	2.45471e-05	12	ITGB2, FYN, RAC2, PRKCQ, HLA-A, PIK3R5, PRKCH, PIK3CD, ITGAL, ITGB7, ITGA4, PRKCB
Lymphotoxin β Receptor Signaling	3.01995e-05	10	NFKBID, RAC2, MAP3K14, TRAF3, PIK3R5, LTB, PIK3CD, TRAF5, TNFSF14, TRAF1
NF-κB Signaling	3.38844e-05	16	RAC2, MAP3K14, TRAF3, PRKCQ, TLR8 (includes EG:51311), PIK3R5, TNFAIP3, TNFRSF17, LCK, CD40, ZAP70, TLR7, PIK3CD, TRAF5, TNFRSF1B, PRKCB
p70S6K Signaling	4.0738e-05	14	RAC2, PLCB2, CD19, IL2RG, PRKCQ, CD79B, PPP2R5C, PIK3R5, PLCL2, CD79A, BTK, PIK3CD, PRKCH, PRKCB
Nur77 Signaling in T Lymphocytes	5.7544e-05	9	CD247, CD3G, CD28, HLA-DOA, CD3E, HLA-DRA, HLA-DOB, HLA-DMB, CD3D
Fcγ Receptor-mediated Phagocytosis in Macrophages and Monocytes	6.76083e-05	12	FYN, RAC2, PRKCQ, PTK2B, WAS, VAV1, PRKCH, FYB, INPP5D, FGR, LCP2, PRKCB
Fc Epsilon RI Signaling	7.58578e-05	12	BTK, FYN, RAC2, PRKCQ, PLA2G2D, PIK3R5, VAV1, PRKCH, PIK3CD, INPP5D, LCP2, PRKCB
Atherosclerosis Signaling	8.51138e-05	11	ITGB2, PLA2G2D, SELP, CD40, TGFB1, CCR2, ALOX5, TNFSF14, TNFRSF14, ITGA4, SELPLG
Regulation of IL-2 Expression in Activated and Anergic T Lymphocytes	0.000138038	11	CD247, FYN, CD3G, CD28, CD3E, TGFB1, ZAP70, NFATC2, VAV1, CD3D, CARD11
Role of Macrophages, Fibroblasts and Endothelial Cells in Rheumatoid Arthritis	0.000204174	22	RAC2, MAP3K14, PLCB2, TRAF3, PRKCQ, TLR8 (includes EG:51311), PIK3R5, LTB, CCL5, PLCL2, IGHG1, IL16, TRADD, TGFB1, TLR7, NFATC2, PRKCH, PIK3CD, TRAF5, TNFRSF1B, PRKCB, TRAF1
IL-3 Signaling	0.000218776	10	CSF2RB, RAC2, PTPN6, PRKCQ, PIK3R5, PRKCH, PIK3CD, STAT1, INPP5D, PRKCB
CD40 Signaling	0.000346737	9	MAP3K14, TRAF3, CD40, PIK3R5, TNFAIP3, PIK3CD, TRAF5, JAK3, TRAF1
FcγRIIB Signaling in B Lymphocytes	0.000512861	7	BLNK, BTK, CD79B, PIK3R5, PIK3CD, INPP5D, CD79A
IL-8 Signaling	0.000537032	15	RAC2, PLCB2, PRKCQ, PTK2B, PIK3R5, RHOH, ITGB2, PIK3CD, PRKCH, GNG2, RHOF, FNBP1, PRKCB, ITGAX, CR2
TREM1 Signaling	0.000794328	8	RAC2, CD40, TLR8 (includes EG:51311), TLR7, CASP1, LAT2, CD83, ITGAX
IL-2 Signaling	0.000794328	8	RAC2, LCK, IL2RG, PTK2B, PIK3R5, PIK3CD, JAK3, IL2RB
CXCR4 Signaling	0.0011749	13	RAC2, PLCB2, PRKCQ, CD4, PIK3R5, RHOH, PRKCH, PIK3CD, GNG2, RHOF, ELMO1, FNBP1, PRKCB
Macropinocytosis Signaling	0.00144544	8	ITGB2, PRKCQ, PIK3R5, PRKCH, PIK3CD, CSF1R, ITGB7, PRKCB
IL-15 Signaling	0.00162181	8	RAC2, LCK, IL2RG, IL15RA, PIK3R5, PIK3CD, JAK3, IL2RB
Growth Hormone Signaling	0.00162181	8	PTPN6, PRKCQ, PIK3R5, RPS6KA5, PRKCH, PIK3CD, STAT1, PRKCB
Caveolar-mediated Endocytosis Signaling	0.00223872	8	ITGB2, FYN, HLA-A, CD48, ITGAL, ITGB7, ITGA4, ITGAX
April Mediated Signaling	0.00223872	6	MAP3K14, TRAF3, NFATC2, TRAF5, TNFRSF17, TRAF1
Thrombin Signaling	0.00288403	14	RAC2, PLCB2, PRKCQ, PIK3R5, ARHGEF1, PLCL2, RHOH, ARHGEF6, PIK3CD, PRKCH, GNG2, RHOF, FNBP1, PRKCB
B Cell Activating Factor Signaling	0.00295121	6	MAP3K14, TRAF3, NFATC2, TRAF5, TNFRSF17, TRAF1
Aldosterone Signaling in Epithelial Cells	0.00331131	8	PLCB2, PRKCQ, PIK3R5, PRKCH, PIK3CD, PLCL2, PIP4K2A, PRKCB
TNFR2 Signaling	0.00338844	5	MAP3K14, TNFAIP3, TNFRSF1B, BIRC3, TRAF1
Role of Pattern Recognition Receptors in Recognition of Bacteria and Viruses	0.00363078	8	IRF7, C3, TLR8 (includes EG:51311), TLR7, CASP1, PIK3R5, PIK3CD, CCL5
Prolactin Signaling	0.00363078	8	FYN, PRKCQ, PIK3R5, PRKCH, PIK3CD, STAT1, IRF1, PRKCB
HER-2 Signaling in Breast Cancer	0.00436516	8	ITGB2, RAC2, PRKCQ, PIK3R5, PRKCH, PIK3CD, ITGB7, PRKCB
Type II Diabetes Mellitus Signaling	0.00457088	10	RAC2, MAP3K14, TRADD, PRKCQ, ACSL5, PIK3R5, PRKCH, PIK3CD, TNFRSF1B, PRKCB
Integrin Signaling	0.00524807	14	FYN, RAC2, PIK3R5, RHOH, ITGAL, ITGB7, ITGB2, WIPF1, WAS, PIK3CD, RHOF, FNBP1, ITGAX, ITGA4
IL-9 Signaling	0.00537032	5	IL2RG, PIK3R5, PIK3CD, STAT1, JAK3
TWEAK Signaling	0.00616595	5	MAP3K14, TRADD, TRAF3, BIRC3, TRAF1
Acute Myeloid Leukemia Signaling	0.00660693	8	CSF2RB, RAC2, CSF2RA (includes EG:1438), PIK3R5, PIK3CD, SPI1, CSF1R, PIM2 (includes EG:11040)
Renin-Angiotensin Signaling	0.00660693	9	PTPN6, PRKCQ, PTK2B, PIK3R5, PRKCH, PIK3CD, CCL5, STAT1, PRKCB
Eicosanoid Signaling	0.00676083	6	PLA2G2D, CYSLTR1, PTGDS, ALOX5, PTGER4, DPEP2
mTOR Signaling	0.00776247	11	RAC2, PRKCQ, PPP2R5C, PIK3R5, RPS6KA5, PRKCH, PIK3CD, RHOF, RHOH, FNBP1, PRKCB
JAK/Stat Signaling	0.00794328	7	STAT4, RAC2, PTPN6, PIK3R5, PIK3CD, STAT1, JAK3
IL-15 Production	0.00812831	4	PTK2B, STAT1, JAK3, IRF1
GM-CSF Signaling	0.00870964	7	CSF2RB, RAC2, CSF2RA (includes EG:1438), PIK3R5, PIK3CD, STAT1, PRKCB
Tumoricidal Function of Hepatic Natural Killer Cells	0.00954993	4	PRF1, SERPINB9, ITGAL, GZMB
Thrombopoietin Signaling	0.0102329	6	PRKCQ, PIK3R5, PRKCH, PIK3CD, STAT1, PRKCB
Erythropoietin Signaling	0.0102329	7	RAC2, PTPN6, PRKCQ, PIK3R5, PRKCH, PIK3CD, PRKCB
Actin Cytoskeleton Signaling	0.0114815	13	RAC2, FGD3, PIK3R5, ARHGEF1, IQGAP2, CYFIP2 (includes EG:26999), WAS, ARHGEF6, VAV1, PIK3CD, NCKAP1L, PIP4K2A, ITGA4
fMLP Signaling in Neutrophils	0.0120226	9	PLCB2, PRKCQ, WAS, PIK3R5, NFATC2, PRKCH, PIK3CD, GNG2, PRKCB
FLT3 Signaling in Hematopoietic Progenitor Cells	0.0141254	7	STAT4, RAC2, PIK3R5, RPS6KA5, PIK3CD, STAT1, INPP5D
P2Y Purigenic Receptor Signaling Pathway	0.0144544	9	RAC2, PLCB2, PRKCQ, PIK3R5, PRKCH, PIK3CD, PLCL2, GNG2, PRKCB
Role of PI3K/AKT Signaling in the Pathogenesis of Influenza	0.0147911	6	RAC2, CCR5, PIK3R5, PIK3CD, CCL5, PLAC8
RANK Signaling in Osteoclasts	0.0165959	8	RAC2, MAP3K14, PTK2B, PIK3R5, NFATC2, PIK3CD, TRAF5, BIRC3
Death Receptor Signaling	0.017378	6	MAP3K14, TRADD, CFLAR, TNFRSF1B, BIRC3, CASP10
Regulation of Actin-based Motility by Rho	0.017378	7	RAC2, WIPF1, WAS, RHOF, PIP4K2A, RHOH, FNBP1
Molecular Mechanisms of Cancer	0.017378	19	FYN, RAC2, PLCB2, PRKCQ, PIK3R5, ARHGEF1, RHOH, TGFB1, RASGRP1, ARHGEF6, PIK3CD, PRKCH, CFLAR, RHOF, JAK3, BIRC3, FNBP1, PRKCB, CASP10
Cholecystokinin/Gastrin-mediated Signaling	0.0177828	8	PLCB2, PRKCQ, PTK2B, PRKCH, RHOF, RHOH, FNBP1, PRKCB
MSP-RON Signaling Pathway	0.0190546	5	CSF2RB, ITGB2, PIK3R5, PIK3CD, CCR2
Ceramide Signaling	0.0229087	7	S1PR4, RAC2, PPP2R5C, PIK3R5, S1PR1, PIK3CD, TNFRSF1B
Semaphorin Signaling in Neurons	0.0229087	5	FYN, SEMA4D, RHOF, RHOH, FNBP1
Rac Signaling	0.0234423	8	IQGAP2, CYFIP2 (includes EG:26999), PTK2B, PIK3R5, PRKCH, PIK3CD, PIP4K2A, ITGA4
p38 MAPK Signaling	0.0239883	7	TRADD, PLA2G2D, TGFB1, MAP4K1, RPS6KA5, TNFRSF1B, STAT1
14-3-3-mediated Signaling	0.0251189	8	RAC2, PLCB2, PRKCQ, PIK3R5, PRKCH, PIK3CD, PLCL2, PRKCB
CCR3 Signaling in Eosinophils	0.0251189	8	PLCB2, PRKCQ, PLA2G2D, PIK3R5, PRKCH, PIK3CD, GNG2, PRKCB
ILK Signaling	0.025704	11	ITGB2, RAC2, PPP2R5C, ARHGEF6, PIK3R5, RPS6KA5, PIK3CD, RHOF, RHOH, ITGB7, FNBP1
ERK/MAPK Signaling	0.0275423	11	FYN, RAC2, PLA2G2D, PPP2R5C, PTK2B, PIK3R5, RPS6KA5, PIK3CD, STAT1, ITGA4, PRKCB
Neuropathic Pain Signaling In Dorsal Horn Neurons	0.0288403	7	PLCB2, PRKCQ, PIK3R5, PRKCH, PIK3CD, PLCL2, PRKCB
Endothelin-1 Signaling	0.0301995	10	PLCB2, PRKCQ, PLA2G2D, CASP1, PIK3R5, PRKCH, PIK3CD, PLCL2, PRKCB, CASP10
G Beta Gamma Signaling	0.0331131	7	BTK, RAC2, PRKCQ, ARHGEF6, PRKCH, GNG2, PRKCB
PDGF Signaling	0.0331131	6	PIK3R5, PIK3CD, STAT1, JAK3, INPP5D, PRKCB
FAK Signaling	0.0346737	7	FYN, RAC2, WAS, ARHGEF6, PIK3R5, PIK3CD, ITGA4
Axonal Guidance Signaling	0.0363078	18	FYN, RAC2, PLCB2, PRKCQ, PIK3R5, WIPF1, SEMA4D, ADAM28, WAS, ARHGEF6, ADAM19, NFATC2, PRKCH, PIK3CD, RASSF5, GNG2, PRKCB, ITGA4
Chemokine Signaling	0.0380189	6	PLCB2, CCR5, CCL4, PTK2B, CCL5, PRKCB
Colorectal Cancer Metastasis Signaling	0.0416869	13	RAC2, TLR8 (includes EG:51311), PIK3R5, RHOH, TGFB1, TLR7, PIK3CD, GNG2, STAT1, RHOF, JAK3, PTGER4, FNBP1
Role of Osteoblasts, Osteoclasts and Chondrocytes in Rheumatoid Arthritis	0.042658	12	RAC2, MAP3K14, TRADD, PTK2B, TGFB1, PIK3R5, NFATC2, PIK3CD, TRAF5, TNFRSF1B, BIRC3, CSF1R
LPS-stimulated MAPK Signaling	0.042658	6	MAP3K14, PRKCQ, PIK3R5, PRKCH, PIK3CD, PRKCB
SAPK/JNK Signaling	0.042658	7	RAC2, TRADD, LCK, PIK3R5, MAP4K1, PIK3CD, GNG2
Glioma Invasiveness Signaling	0.0436516	5	PIK3R5, PIK3CD, RHOF, RHOH, FNBP1
Hepatic Fibrosis / Hepatic Stellate Cell Activation	0.0457088	8	CCR5, CD40, TGFB1, IL10RA, CCL5, TNFRSF1B, STAT1, CCR7
Activation of IRF by Cytosolic Pattern Recognition Receptors	0.0467735	5	TRAF3, IRF7, CD40, ZBP1, STAT1
Small Cell Lung Cancer Signaling	0.047863	6	RAC2, TRAF3, PIK3R5, PIK3CD, TRAF5, TRAF1
* Using Ingenuity Pathway Analysis, canonical pathways terms were selected to be significantly represented (p<0.05) in the immune-related cluster ; with at least 4 common genes with the 292 genes overexpressed in "immune_high" tumors from the IPC series
** genes of the immune cluster present in the corresponding canonical pathway
